# Supplementary material for: Comparison of Selection Signatures between Korean Native and Commercial Chickens Using 600K SNP Array Data
Source: Genes (Basel). 2021 May 27;12(6):824. doi: 10.3390/genes12060824 (PMC8230197; doi:10.3390/genes12060824)
Supplement: Supplementary file 1 [file genes-12-00824-s001.zip]

Archive with 5 entries (5 files):
- Figure S1-5.pdf
- sub_table_1.xlsx
- sub_table_2.xlsx
- sub_table_3.xlsx
- sub_table_4.xlsx
