# Supplementary material for: Comparison of Selection Signatures between Korean Native and Commercial Chickens Using 600K SNP Array Data
Source: Genes (Basel). 2021 May 27;12(6):824. doi: 10.3390/genes12060824 (PMC8230197; doi:10.3390/genes12060824)
Supplement: Supplementary file 1 [file genes-12-00824-s001.zip › sub_table_1.xlsx]

## Sheet: NG_ihs_SW_db2
Chromosome	Number_of_SNP	Number_of_gene	Region	Genes	QTL_ID	QTL_Name
26	357	23	3.1125 ~ 3.5125 Mb	CAMK1G / LAMB3 / G0S2 / HSD11B1a / HSD11B1b / TRAF3IP3 / ENSGALG00000001378 / IRF6 / ENSGALG00000001418 / ENSGALG00000001431 / ENSGALG00000023924 / ENSGALG00000028570 / WDR77 / ATP5F1 / ADORA3 / RAP1A / FAM212B / ENSGALG00000033227 / DDX20 / ENSGALG00000001512 / ENSGALG00000026182 / ENSGALG00000035270 / ENSGALG00000034196	14631 / 14632 / 19267 / 19268 / 19269 / 19270 / 19271 / 19272 / 19273 / 19274 / 170585	Classical complement activation by SRBC / Alternative complement activation by BRBC / Shank length / Body weight (84 days) / Carcass weight / Drumstick and thigh weight / Drumstick and thigh muscle weight / Wing weight / Shank length / Shank circumference / Feed conversion ratio
25	12	13	1.025 ~ 1.05 Mb	ENSGALG00000032907 / ENSGALG00000034308 / ENSGALG00000034717 / ENSGALG00000041483 / ENSGALG00000030332 / ENSGALG00000033213 / ENSGALG00000037270 / ENSGALG00000040692 / ENSGALG00000043207 / ENSGALG00000042507 / ENSGALG00000033482 / ENSGALG00000032276 / ENSGALG00000024138
24	107	10	2.475 ~ 2.625 Mb	ENSGALG00000001472 / ENSGALG00000037373 / ENSGALG00000001491 / ENSGALG00000001521 / ENSGALG00000001529 / ENSGALG00000001557 / ENSGALG00000001604 / ENSGALG00000034242 / ENSGALG00000001611 / ENSGALG00000043060	137303	Feather pecking
19	64	9	4.225 ~ 4.3375 Mb	YWHAG / HSPB1 / ENSGALG00000001932 / ENSGALG00000001949 / ENSGALG00000001963 / ENSGALG00000001975 / ENSGALG00000002053 / ENSGALG00000035035 / TAF15	139361 / 139362 / 15676 / 16788 / 14622	Feed conversion ratio / Feed conversion ratio / Feather pecking / Eggshell strength / Alternative complement activation by BRBC
25	46	6	1.075 ~ 1.1125 Mb	ENSGALG00000042032 / ENSGALG00000045026 / COPA / ENSGALG00000030867 / ENSGALG00000035665 / ENSGALG00000038929
19	12	5	4.125 ~ 4.15 Mb	ALKBH4 / LRWD1 / POLR2J / RASA4 / UPK3BL	166333	Fowl typhoid susceptibility
19	20	5	4.175 ~ 4.2125 Mb	DTX2 / ENSGALG00000045942 / ENSGALG00000037501 / ENSGALG00000001917 / YWHAG
22	12	4	2.825 ~ 2.85 Mb	RC1IPL / ENSGALG00000042555 / ACTG2 / ENSGALG00000037860
26	37	4	2.5875 ~ 2.625 Mb	ENSGALG00000000919 / ENSGALG00000001091 / ENSGALG00000037597 / PFKFB2
12	16	3	9.55 ~ 9.575 Mb	ENSGALG00000037328 / SEC61A1 / KBTBD12
13	28	3	8.9125 ~ 8.9625 Mb	SH3PXD2B / ENSGALG00000028760 / ENSGALG00000002846
13	22	3	9.05 ~ 9.0875 Mb	DUSP1 / ENSGALG00000025955 / ENSGALG00000002863
18	42	3	6.3125 ~ 6.35 Mb	ENSGALG00000042002 / ENSGALG00000024428 / DGKE
1	13	2	78.4125 ~ 78.4375 Mb	TMEM52B / KLRD1
1	13	2	121.8875 ~ 121.9125 Mb	ENSGALG00000016552 / CLTRN
1	16	2	135.8875 ~ 135.925 Mb	ENSGALG00000034536 / ENSGALG00000026533
3	13	2	9.8 ~ 9.825 Mb	AFTPH / SERTAD2
4	18	2	21.35 ~ 21.3875 Mb	LOC112532322 / PDGFC
6	17	2	24.175 ~ 24.2 Mb	ENSGALG00000008383 / ENSGALG00000036896
9	69	2	8.7625 ~ 8.875 Mb	NYAP2 / ENSGALG00000031808
9	49	2	9.3125 ~ 9.4 Mb	COL4A4 / ENSGALG00000038612
9	13	2	9.4125 ~ 9.4375 Mb	ENSGALG00000038612 / MFF
9	44	2	10.125 ~ 10.2 Mb	SLC16A14 / ENSGALG00000034946	165719	Cholesterol level
9	19	2	10.3125 ~ 10.35 Mb	ATP1B3 / TFDP2
12	17	2	8.9125 ~ 8.9375 Mb	FLNB / DNASE1L1
12	13	2	9.775 ~ 9.8 Mb	TPRA1 / CHCHD6
19	16	2	4.05 ~ 4.075 Mb	CUX1 / ENSGALG00000029635
19	50	2	4.4625 ~ 4.5375 Mb	ENSGALG00000002225 / LIG3	139611	Feed conversion ratio
20	19	2	5.15 ~ 5.1875 Mb	ENSGALG00000043076 / RPN2
1	19	1	30.3625 ~ 30.4 Mb	NELL2
1	14	1	30.4625 ~ 30.4875 Mb	NELL2
1	13	1	30.6 ~ 30.625 Mb	ANO6
1	12	1	69.8375 ~ 69.8625 Mb	PRR5
1	12	1	77.3 ~ 77.325 Mb	ENSGALG00000014554
1	12	1	77.8 ~ 77.825 Mb	TAS2R40
1	14	1	77.8875 ~ 77.9125 Mb	TRPV5
1	17	1	78.25 ~ 78.2875 Mb	ENSGALG00000032654
1	17	1	78.9 ~ 78.9375 Mb	ENSGALG00000031400
1	25	1	122.125 ~ 122.175 Mb	ASB9
1	27	1	122.7625 ~ 122.8125 Mb	GEMIN8
1	12	1	122.9375 ~ 122.9625 Mb	ENSGALG00000016576
1	12	1	123.05 ~ 123.075 Mb	ENSGALG00000016584
1	14	1	131.375 ~ 131.4 Mb	ENSGALG00000029392	24341	Antibody titer to IBV
1	12	1	132.2 ~ 132.225 Mb	ENSGALG00000037353
1	12	1	135.3625 ~ 135.3875 Mb	ENSGALG00000016799
1	19	1	156.725 ~ 156.7625 Mb	DACH1
1	27	1	168.2375 ~ 168.2875 Mb	LRCH1
1	20	1	168.3875 ~ 168.425 Mb	ENSGALG00000031392
1	13	1	168.85 ~ 168.875 Mb	RCBTB2
2	18	1	16.95 ~ 16.9875 Mb	KIAA1217
2	24	1	17.125 ~ 17.175 Mb	KIAA1217
2	13	1	17.2625 ~ 17.2875 Mb	KIAA1217
3	13	1	3.6875 ~ 3.7125 Mb	ENSGALG00000044730
3	12	1	3.8875 ~ 3.9125 Mb	ENSGALG00000008416
3	12	1	9.7625 ~ 9.7875 Mb	AFTPH
3	14	1	20.625 ~ 20.65 Mb	ENSGALG00000045563	165721	Cholesterol level
4	12	1	21.4375 ~ 21.4625 Mb	PDGFC
4	13	1	55.3 ~ 55.325 Mb	SEC24D
4	12	1	85.2625 ~ 85.2875 Mb	CTBP1
5	13	1	52.2 ~ 52.225 Mb	JAG2
6	26	1	24.275 ~ 24.325 Mb	ENSGALG00000008417
7	14	1	15.0875 ~ 15.1125 Mb	SESTD1
8	46	1	27.025 ~ 27.1125 Mb	ENSGALG00000029326
9	20	1	7.775 ~ 7.8125 Mb	EPHA4
9	13	1	8 ~ 8.025 Mb	FARSB
9	23	1	8.05 ~ 8.0875 Mb	ENSGALG00000005206
9	17	1	8.2375 ~ 8.275 Mb	ENSGALG00000005171
9	27	1	8.5375 ~ 8.5875 Mb	DOCK10	165709	Triglyceride level
9	65	1	8.625 ~ 8.75 Mb	NYAP2	165712	Triglyceride level
9	18	1	9.175 ~ 9.2125 Mb	ENSGALG00000041879
9	15	1	9.8125 ~ 9.8375 Mb	ENSGALG00000040423
9	13	1	9.9375 ~ 9.9625 Mb	DNER
9	21	1	10.075 ~ 10.1125 Mb	TRIP12
9	31	1	10.9125 ~ 10.975 Mb	C9H3orf58
9	36	1	14.675 ~ 14.7125 Mb	LPP
9	24	1	15.1125 ~ 15.15 Mb	ENSGALG00000007595
12	22	1	9.8375 ~ 9.875 Mb	CHCHD6
13	26	1	8.75 ~ 8.7875 Mb	UBTD2
14	30	1	3.4375 ~ 3.4875 Mb	ENSGALG00000004398
20	20	1	3.1375 ~ 3.175 Mb	PTPRT
20	24	1	3.3 ~ 3.3375 Mb	PTPRT
20	13	1	7.975 ~ 8 Mb	OSBPL2
20	16	1	9.0875 ~ 9.1125 Mb	CHRNA4
24	26	1	2.3625 ~ 2.4 Mb	ENSGALG00000001442
26	159	1	2.9375 ~ 3.1 Mb	ENSGALG00000018312
1	38	0	69.4625 ~ 69.525 Mb
1	16	0	69.6625 ~ 69.7 Mb
2	12	0	4.4125 ~ 4.4375 Mb		62098	Intramuscular fat percentage
2	12	0	71.2875 ~ 71.3125 Mb
3	14	0	4.1375 ~ 4.1625 Mb
3	16	0	20.825 ~ 20.85 Mb
3	19	0	102.5 ~ 102.5375 Mb
4	12	0	24.8875 ~ 24.9125 Mb
4	12	0	53.75 ~ 53.775 Mb
4	14	0	84.925 ~ 84.95 Mb
5	13	0	19.8625 ~ 19.8875 Mb
5	12	0	19.975 ~ 20 Mb
5	12	0	20.2625 ~ 20.2875 Mb
5	16	0	20.4625 ~ 20.5 Mb
5	16	0	51.075 ~ 51.1 Mb
5	20	0	51.1875 ~ 51.225 Mb
5	12	0	52.65 ~ 52.675 Mb
7	24	0	14.9375 ~ 14.975 Mb
7	21	0	16.475 ~ 16.5125 Mb
7	12	0	16.6125 ~ 16.6375 Mb
9	17	0	9 ~ 9.0375 Mb
9	12	0	9.05 ~ 9.075 Mb
9	12	0	9.1 ~ 9.125 Mb		126778	Fecal egg count
9	12	0	9.25 ~ 9.275 Mb		165713	Triglyceride level
9	26	0	9.65 ~ 9.7 Mb
9	18	0	10.9875 ~ 11.025 Mb
9	19	0	11.15 ~ 11.1875 Mb
9	17	0	11.275 ~ 11.3 Mb
9	47	0	11.4125 ~ 11.475 Mb
9	17	0	11.6625 ~ 11.6875 Mb
9	30	0	11.7 ~ 11.75 Mb
9	27	0	11.85 ~ 11.9 Mb
9	24	0	14.8625 ~ 14.9 Mb
19	19	0	4.625 ~ 4.65 Mb
20	15	0	3.5 ~ 3.525 Mb
20	12	0	7.45 ~ 7.475 Mb
23	24	0	1.325 ~ 1.35 Mb
24	37	0	2.6875 ~ 2.725 Mb
27	33	0	2.1 ~ 2.1375 Mb
28	23	0	2.325 ~ 2.3625 Mb		151206	Small yellow follicle number

## Sheet: NL_ihs_SW_db2
Chromosome	Number_of_SNP	Number_of_gene	Region	Genes	QTL_ID	QTL_Name
1	13	12	185.8625 ~ 185.8875 Mb	MED17 / C1H11ORF54 / TAF1D / LOC112531644 / LOC112531637 / LOC112531631 / LOC112531628 / LOC112531633 / LOC112531629 / ENSGALG00000024565 / ENSGALG00000025680 / CEP295
17	27	7	9.275 ~ 9.3125 Mb	RC3H2 / ENSGALG00000025165 / ENSGALG00000025501 / ZBTB6 / ENSGALG00000043614 / ZBTB26 / ENSGALG00000001225	151241 / 151248	Small yellow follicle number / Small yellow follicle number
28	35	6	1.45 ~ 1.5 Mb	EEF2 / MIR1434 / ENSGALG00000025600 / DAPK3 / ENSGALG00000025751 / ENSGALG00000001812	151184 / 151186 / 151194 / 151200 / 151215 / 151220 / 151230 / 151240 / 151250 / 151265 / 151266 / 151275 / 151290	Small yellow follicle number / Small yellow follicle number / Small yellow follicle number / Small yellow follicle number / Small yellow follicle number / Small yellow follicle number / Small yellow follicle number / Small yellow follicle number / Small yellow follicle number / Small yellow follicle number / Small yellow follicle number / Small yellow follicle number / Small yellow follicle number
12	20	5	0.8375 ~ 0.875 Mb	ENSGALG00000040542 / PBRM1 / MUSTN1 / ENSGALG00000032436 / ENSGALG00000001720
21	61	5	3.55 ~ 3.6 Mb	ENSGALG00000026306 / ENSGALG00000002616 / NMNAT1 / RBP7 / UBE4B	119892 / 119898	Aggressive behavior / Aggressive behavior
14	66	4	5.775 ~ 5.875 Mb	ENSGALG00000032326 / SOX8 / ENSGALG00000044187 / ENSGALG00000025535	16782 / 126770	Egg weight / Fecal egg count
15	21	4	5.475 ~ 5.5125 Mb	P2RX4 / CAMKK2 / ANAPC5 / RNF34
15	19	4	5.8375 ~ 5.8625 Mb	DIABLO / ENSGALG00000031132 / VPS33A / CLIP1
23	24	4	3.2375 ~ 3.2625 Mb	PAFAH2 / STMN1 / PAQR7 / GJA9
28	39	4	2.525 ~ 2.5625 Mb	SH3GL1 / CHAF1A / UBXN6 / HDGFL2	151254	Small yellow follicle number
28	31	4	2.6 ~ 2.65 Mb	ENSGALG00000001235 / SIRT6 / CREB3L3 / MAP2K2
1	30	3	134.075 ~ 134.1375 Mb	ENSGALG00000016791 / ENSGALG00000016792 / ENSGALG00000038936
1	12	3	175.925 ~ 175.95 Mb	FLT1 / ENSGALG00000026705 / PAN3
3	17	3	106.1125 ~ 106.15 Mb	ZNF395 / ENSGALG00000016620 / LOC426385
3	25	3	106.7875 ~ 106.8375 Mb	ENSGALG00000035097 / ENSGALG00000032941 / ENSGALG00000038448
6	19	3	31.4125 ~ 31.45 Mb	CUZD1 / ENSGALG00000000011 / ADAM5P
10	43	3	1.45 ~ 1.5 Mb	MYO9A / SENP8 / ENSGALG00000002000
13	18	3	16.8 ~ 16.825 Mb	CSF2 / IL3 / KK34
14	16	3	4.025 ~ 4.05 Mb	AP5Z1 / ENSGALG00000004504 / ENSGALG00000004530
15	106	3	3.3875 ~ 3.6 Mb	ENSGALG00000042003 / ENSGALG00000002652 / ENSGALG00000002671	14429	Growth (105-119 days)
23	41	3	2.6625 ~ 2.7 Mb	ENSGALG00000001329 / ENSGALG00000024318 / L3MBTL4
25	66	3	1.2 ~ 1.2375 Mb	COPA / S100A11 / NCSTN	139490 / 139662	Feed conversion ratio / Feed conversion ratio
28	30	3	1.5375 ~ 1.575 Mb	ENSGALG00000030852 / ENSGALG00000001800 / LARP6L	151151 / 151173 / 151191 / 151232 / 151264 / 151274 / 151281	Small yellow follicle number / Small yellow follicle number / Small yellow follicle number / Small yellow follicle number / Small yellow follicle number / Small yellow follicle number / Small yellow follicle number
28	14	3	2.725 ~ 2.75 Mb	POLRMT / FGF22 / RNF126
1	13	2	80.6 ~ 80.625 Mb	ENSGALG00000015069 / ENSGALG00000022891
1	32	2	80.825 ~ 80.8875 Mb	ENSGALG00000015084 / ENSGALG00000042901
1	17	2	133.95 ~ 133.9875 Mb	ENSGALG00000016785 / ENSGALG00000040621
1	13	2	136.95 ~ 136.975 Mb	CDC16 / RASA3
1	22	2	166.125 ~ 166.1625 Mb	VWA8 / ENSGALG00000017789
1	41	2	166.325 ~ 166.4 Mb	DGKH / ENSGALG00000022739	151042 / 153735	Oviduct weight / Body weight (56 days)
1	20	2	175.7625 ~ 175.8 Mb	SLC46A3 / POMP
1	20	2	185.9625 ~ 186 Mb	SMCO4 / DEUP1
3	17	2	17.15 ~ 17.175 Mb	H3F3C / ENSGALG00000009253
3	26	2	82.65 ~ 82.6875 Mb	MIR30C-2 / OGFRL1
3	20	2	82.8125 ~ 82.85 Mb	B3GAT2 / SMAP1
3	13	2	92.9875 ~ 93.0125 Mb	ENSGALG00000036624 / SNTG2
3	18	2	105.9125 ~ 105.95 Mb	PTRHD1 / NCOA1
10	16	2	1.625 ~ 1.65 Mb	BBS4 / ADPGK
10	34	2	12.2875 ~ 12.325 Mb	CEMIP / LOC415478
10	31	2	12.3625 ~ 12.4 Mb	ABHD17C / ENSGALG00000035873
10	32	2	17.35 ~ 17.3875 Mb	CERS3 / ASB7
14	19	2	3.1 ~ 3.1375 Mb	SNX8 / EIF3B
23	39	2	2.5625 ~ 2.6 Mb	TRNAU1AP / ENSGALG00000034756
1	25	1	28.9125 ~ 28.95 Mb	CNTN1
1	18	1	30.825 ~ 30.8625 Mb	ARID2
1	12	1	34.475 ~ 34.5 Mb	GRIP1
1	13	1	34.525 ~ 34.55 Mb	GRIP1
1	12	1	53.7875 ~ 53.8125 Mb	RFX4
1	17	1	65.9125 ~ 65.95 Mb	SOX5	159887 / 159940 / 158484 / 158742 / 158785 / 158938 / 159048 / 159114	Eggshell thickness / Eggshell thickness / Eggshell effective layer thickness / Eggshell thickness / Eggshell effective layer thickness / Eggshell effective layer thickness / Eggshell thickness / Eggshell thickness
1	42	1	80.9 ~ 80.9875 Mb	ENSGALG00000015084
1	32	1	92.3 ~ 92.35 Mb	ENSGALG00000015480
1	12	1	93.075 ~ 93.1 Mb	ENSGALG00000040733
1	30	1	124.125 ~ 124.1875 Mb	ENSGALG00000016602
1	19	1	124.6125 ~ 124.65 Mb	ENSGALG00000038504
1	38	1	134.8375 ~ 134.9 Mb	ENSGALG00000042484
1	38	1	135.375 ~ 135.45 Mb	ENSGALG00000016799
1	12	1	135.525 ~ 135.55 Mb	ENSGALG00000016801
1	38	1	146.15 ~ 146.225 Mb	ABCC4
1	18	1	150.5 ~ 150.5375 Mb	ENSGALG00000032339
1	28	1	162.5625 ~ 162.6125 Mb	ENSGALG00000044113
1	22	1	165.9875 ~ 166.025 Mb	VWA8
1	27	1	166.175 ~ 166.225 Mb	DGKH
1	19	1	166.5125 ~ 166.55 Mb	TNFSF11	137389 / 137390 / 137391 / 138386	Heart weight / Feed conversion ratio / Body weight (hatch) / Growth (35-41 days)
1	12	1	166.5875 ~ 166.6125 Mb	REG1A
1	18	1	166.6375 ~ 166.675 Mb	ENSGALG00000016964
1	27	1	167.2125 ~ 167.2625 Mb	ENSGALG00000034160
1	18	1	176.125 ~ 176.1625 Mb	ENSGALG00000039958
1	40	1	188.15 ~ 188.225 Mb	GRM5
1	12	1	189.65 ~ 189.675 Mb	ENSGALG00000042992
2	22	1	19.7375 ~ 19.775 Mb	ENSGALG00000008671
3	12	1	35.775 ~ 35.8 Mb	ENSGALG00000033992
3	15	1	36.2 ~ 36.225 Mb	RGS7
3	12	1	36.2375 ~ 36.2625 Mb	RGS7
3	14	1	36.3125 ~ 36.3375 Mb	LOC107053055
3	27	1	36.5375 ~ 36.5875 Mb	CHRM1
3	13	1	36.6625 ~ 36.6875 Mb	CHRM1
3	12	1	52.5 ~ 52.525 Mb	PHACTR2
3	13	1	92.925 ~ 92.95 Mb	ENSGALG00000036624
3	18	1	93.7875 ~ 93.8125 Mb	ENSGALG00000031268
3	14	1	106.4875 ~ 106.5125 Mb	INTS9	24354	Antibody titer to IBV
3	12	1	106.6 ~ 106.625 Mb	HMBOX1
3	18	1	106.6875 ~ 106.725 Mb	ENSGALG00000016639
3	12	1	106.9625 ~ 106.9875 Mb	MSRA
3	50	1	107.0375 ~ 107.1375 Mb	MSRA	166345	Fowl typhoid susceptibility
3	20	1	107.225 ~ 107.2625 Mb	ENSGALG00000028138
3	14	1	109.1375 ~ 109.1625 Mb	ENSGALG00000030290	166746	Abdominal fat percentage
4	13	1	44.825 ~ 44.85 Mb	VEGFC
5	14	1	6.4875 ~ 6.5125 Mb	SPON1
5	20	1	9.125 ~ 9.1625 Mb	SBF2
5	20	1	52.75 ~ 52.7875 Mb	BRF1
6	13	1	3.0625 ~ 3.0875 Mb	CDHR1
6	18	1	3.475 ~ 3.5125 Mb	ENSGALG00000042812
6	16	1	4.375 ~ 4.4 Mb	SELENOU
6	18	1	8.6125 ~ 8.65 Mb	LOC112532733
6	13	1	32.425 ~ 32.45 Mb	MIR6560
8	17	1	6.525 ~ 6.55 Mb	RASAL2
8	14	1	27.4375 ~ 27.4625 Mb	PATJ
9	91	1	3.1 ~ 3.2375 Mb	GPC2
9	13	1	3.325 ~ 3.35 Mb	GPC2
10	16	1	1.3375 ~ 1.3625 Mb	MYO9A
10	23	1	1.575 ~ 1.6 Mb	ARIH1
10	99	1	1.675 ~ 1.8 Mb	NEO1
10	25	1	17.575 ~ 17.6 Mb	CHSY1
11	17	1	8.0375 ~ 8.0625 Mb	MYLK3
12	16	1	0.9 ~ 0.925 Mb	SFMBT1
12	16	1	6.6 ~ 6.625 Mb	NINJ1
12	49	1	7.2875 ~ 7.35 Mb	CACNA2D3
12	62	1	13.725 ~ 13.8125 Mb	ADAMTS9
12	27	1	13.95 ~ 14 Mb	ENSGALG00000044685
12	15	1	17.9375 ~ 17.9625 Mb	CNTN4
13	70	1	5.3 ~ 5.4375 Mb	TENM2	21732	Spleen weight
13	12	1	16.35 ~ 16.375 Mb	FSTL4
14	99	1	2.925 ~ 3.075 Mb	MAD1L1
15	12	1	3.625 ~ 3.65 Mb	ENSGALG00000002671
15	15	1	3.6625 ~ 3.6875 Mb	ENSGALG00000002671
15	24	1	5.525 ~ 5.5625 Mb	ENSGALG00000004225
15	19	1	5.5875 ~ 5.6125 Mb	ENSGALG00000004225
15	15	1	8.575 ~ 8.6 Mb	SPECC1L
18	33	1	2.1375 ~ 2.175 Mb	ENSGALG00000001238
19	20	1	8 ~ 8.025 Mb	ENSGALG00000005314
21	29	1	4.2625 ~ 4.2875 Mb	SPEN
24	24	1	3.6125 ~ 3.6375 Mb	GRIK4
27	32	1	1.975 ~ 2 Mb	ASIC2
1	13	0	81.05 ~ 81.075 Mb
1	14	0	81.125 ~ 81.15 Mb
1	20	0	93.6375 ~ 93.675 Mb		170781	VLDL cholesterol level
1	13	0	93.8 ~ 93.825 Mb
1	13	0	124.325 ~ 124.35 Mb
1	18	0	124.75 ~ 124.7875 Mb
1	15	0	134.225 ~ 134.2625 Mb
1	55	0	134.425 ~ 134.525 Mb
1	14	0	134.6 ~ 134.625 Mb
1	22	0	134.9875 ~ 135.025 Mb
1	20	0	135.6 ~ 135.6375 Mb
1	12	0	166.4625 ~ 166.4875 Mb		151043	Oviduct weight
1	12	0	167.2875 ~ 167.3125 Mb
1	13	0	167.3375 ~ 167.3625 Mb
1	14	0	176.175 ~ 176.2 Mb
1	30	0	186.2125 ~ 186.2625 Mb
1	12	0	186.3125 ~ 186.3375 Mb
1	17	0	188.8125 ~ 188.85 Mb
1	21	0	189.8 ~ 189.8375 Mb
1	13	0	190.2 ~ 190.225 Mb
2	12	0	21.3375 ~ 21.3625 Mb
2	13	0	145.0125 ~ 145.0375 Mb
2	12	0	145.375 ~ 145.4 Mb
3	12	0	36.8625 ~ 36.8875 Mb
3	13	0	65.75 ~ 65.775 Mb
3	15	0	75.425 ~ 75.45 Mb
3	12	0	82.75 ~ 82.775 Mb
3	21	0	92.875 ~ 92.9125 Mb
4	12	0	42.6125 ~ 42.6375 Mb
4	12	0	45.3125 ~ 45.3375 Mb
5	13	0	5.25 ~ 5.275 Mb
5	15	0	5.3 ~ 5.325 Mb
5	13	0	34.8 ~ 34.825 Mb
6	14	0	3.3875 ~ 3.4125 Mb
6	12	0	34.4125 ~ 34.4375 Mb
10	14	0	4.3375 ~ 4.3625 Mb		21743	Spleen weight
11	29	0	11.95 ~ 11.9875 Mb
11	42	0	12.1625 ~ 12.225 Mb
12	16	0	13.8375 ~ 13.8625 Mb
12	27	0	13.875 ~ 13.9125 Mb
12	27	0	17.025 ~ 17.0625 Mb
12	30	0	17.7 ~ 17.7375 Mb
14	17	0	10.4125 ~ 10.4375 Mb
20	21	0	11.55 ~ 11.5875 Mb		180047	Comb color
20	17	0	11.6125 ~ 11.6375 Mb		180062 / 180063 / 180064 / 180065 / 180066 / 180067 / 180068 / 180069	Comb color / Comb color / Comb color / Comb color / Comb color / Comb color / Comb color / Comb color

## Sheet: NR_ihs_SW_db2
Chromosome	Number_of_SNP	Number_of_gene	Region	Genes	QTL_ID	QTL_Name
21	182	11	2.175 ~ 2.3375 Mb	ENSGALG00000001527 / ENSGALG00000001534 / ENSGALG00000001542 / CCNL2 / ENSGALG00000023936 / AURKAIP1 / MXRA8 / DVL1 / ENSGALG00000032317 / GLTPD2 / INTS11	14435 / 21795	Growth (119-133 days) / Spleen weight
1	26	6	51.125 ~ 51.1625 Mb	MICALL1 / EIF3L / ENSGALG00000012299 / ENSGALG00000012307 / LOC693258 / GCAT	177429 / 177430 / 177431	Egg number / Egg number / Egg number
1	67	5	42.7625 ~ 42.8875 Mb	ENSGALG00000045093 / ENSGALG00000011168 / ENSGALG00000011177 / TMTC3 / ENSGALG00000011198
18	140	5	3.5625 ~ 3.75 Mb	OGFOD3 / LOC427799 / UTS2R / ENSGALG00000046130 / ENSGALG00000044175
5	36	4	54.8375 ~ 54.9 Mb	RTN1 / LOC112532521 / JKAMP / L3HYPDH	137340	Feather pecking
9	14	4	4.775 ~ 4.8 Mb	ENSGALG00000039535 / ING5 / DTYMK / ATG4B
14	21	4	13.0375 ~ 13.075 Mb	XPO6 / NME4 / DECR2 / RAB11FIP3
18	18	4	3.525 ~ 3.55 Mb	FOXK2 / NARF / ENSGALG00000001607 / HEXDC
27	23	4	4.95 ~ 4.9875 Mb	ENSGALG00000039447 / ENSGALG00000019718 / ENSGALG00000019719 / ENSGALG00000041442
1	15	3	12.5625 ~ 12.6 Mb	ENSGALG00000038546 / ENSGALG00000008322 / ENSGALG00000042569
3	13	3	29.575 ~ 29.6 Mb	DNAH8 / GLO1 / BTBD9
5	25	3	45.2125 ~ 45.2625 Mb	ENSGALG00000025208 / ENSGALG00000045221 / ENSGALG00000010874
8	31	3	3.575 ~ 3.625 Mb	RGS2 / ENSGALG00000026810 / ENSGALG00000002549	64513	Egg weight
14	26	3	12.875 ~ 12.9125 Mb	CLUAP1 / LOC772096 / ANKS3
21	35	3	2.3625 ~ 2.4 Mb	PUSL1 / MIR1795 / ACAP3
23	36	3	1.85 ~ 1.8875 Mb	ENSGALG00000033047 / KDF1 / FAM46B
1	40	2	38.3 ~ 38.375 Mb	E2F7 / ENSGALG00000034552	166740	Body weight (84 days)
1	12	2	65.425 ~ 65.45 Mb	ENSGALG00000038347 / BCAT1	158455 / 158456 / 158457 / 158532 / 158533 / 158534	Eggshell effective layer thickness / Eggshell effective layer thickness / Eggshell effective layer thickness / Eggshell thickness / Eggshell thickness / Eggshell thickness
1	17	2	132.05 ~ 132.075 Mb	ENSGALG00000040709 / ENSGALG00000042690
3	14	2	28.5 ~ 28.525 Mb	ENSGALG00000029553 / ENSGALG00000036544
3	71	2	29.625 ~ 29.7625 Mb	BTBD9 / ENSGALG00000010134
5	14	2	37.65 ~ 37.675 Mb	PNN / ENSGALG00000010189
6	14	2	20.5375 ~ 20.5625 Mb	ENSGALG00000033695 / ENSGALG00000043213
8	21	2	25.8375 ~ 25.875 Mb	PRKAA2 / ENSGALG00000044889
10	28	2	19.675 ~ 19.725 Mb	MORF4L1 / ENSGALG00000008164
11	21	2	14.1625 ~ 14.2 Mb	NUDT7 / VAT1L
13	18	2	2.8125 ~ 2.8375 Mb	ENSGALG00000002262 / FBXW11
17	35	2	4.575 ~ 4.625 Mb	BRINP1 / ENSGALG00000039255
19	23	2	6.2 ~ 6.225 Mb	SLC6A4 / ENSGALG00000004259
1	29	1	38.675 ~ 38.7375 Mb	NAV3
1	12	1	38.7625 ~ 38.7875 Mb	NAV3
1	41	1	38.8125 ~ 38.9 Mb	NAV3
1	20	1	39.25 ~ 39.2875 Mb	SYT1
1	14	1	40.95 ~ 40.975 Mb	ENSGALG00000010975
1	21	1	40.9875 ~ 41.025 Mb	ENSGALG00000010975
1	13	1	41.0375 ~ 41.0625 Mb	ENSGALG00000010975
1	18	1	59.175 ~ 59.2 Mb	BICD1
1	29	1	59.35 ~ 59.4 Mb	KIAA1551
1	23	1	63.9375 ~ 63.975 Mb	RERGL	156809 / 158699 / 158851 / 158902 / 158992 / 158993 / 159032 / 159046 / 159047 / 159077 / 159078 / 159171 / 159227	Egg weight / Eggshell effective layer thickness / Eggshell effective layer thickness / Eggshell effective layer thickness / Eggshell effective layer thickness / Eggshell thickness / Eggshell thickness / Eggshell thickness / Eggshell thickness / Eggshell effective layer thickness / Eggshell effective layer thickness / Eggshell thickness / Eggshell thickness
1	26	1	64.9 ~ 64.9375 Mb	PDE3A	158449 / 158504 / 158513 / 158514 / 158515 / 158516 / 158545 / 158592 / 158653 / 158661 / 158662 / 158663 / 158664 / 158714 / 158847 / 158848 / 158875 / 158876 / 158877 / 158878 / 158915 / 158916 / 158987 / 159053 / 159054 / 159055 / 159056 / 159109 / 159182 / 159186 / 137308	Eggshell effective layer thickness / Eggshell effective layer thickness / Eggshell effective layer thickness / Eggshell effective layer thickness / Eggshell effective layer thickness / Eggshell effective layer thickness / Eggshell effective layer thickness / Eggshell thickness / Eggshell thickness / Eggshell thickness / Eggshell thickness / Eggshell thickness / Eggshell thickness / Eggshell thick…
1	24	1	69.925 ~ 69.975 Mb	ARHGAP8
1	15	1	146.4 ~ 146.425 Mb	SOX21
1	23	1	147.85 ~ 147.8875 Mb	GPC5
1	18	1	149.0125 ~ 149.05 Mb	ENSGALG00000032591
1	12	1	149.4375 ~ 149.4625 Mb	ENSGALG00000028761
1	20	1	162.375 ~ 162.4125 Mb	DIAPH3
2	12	1	17.6875 ~ 17.7125 Mb	SPAG6
2	12	1	34.7125 ~ 34.7375 Mb	TBC1D5
3	26	1	28.5625 ~ 28.6125 Mb	ENSGALG00000029553
3	12	1	28.6375 ~ 28.6625 Mb	ENSGALG00000029553
3	17	1	29.85 ~ 29.8875 Mb	ENSGALG00000010134
3	12	1	30.0125 ~ 30.0375 Mb	MDGA1
3	17	1	30.125 ~ 30.1625 Mb	MDGA1
3	17	1	35.0875 ~ 35.125 Mb	AKT3
3	12	1	110.4 ~ 110.425 Mb	TNFRSF21
5	12	1	6.525 ~ 6.55 Mb	SPON1
5	13	1	30.675 ~ 30.7 Mb	RASGRP1
5	18	1	30.725 ~ 30.75 Mb	FAM98B
5	19	1	37.1 ~ 37.1375 Mb	MIPOL1
5	59	1	37.225 ~ 37.325 Mb	ENSGALG00000010137
5	14	1	37.8 ~ 37.825 Mb	ENSGALG00000020419
5	13	1	45.375 ~ 45.4 Mb	ENSGALG00000020392
5	12	1	45.55 ~ 45.575 Mb	ENSGALG00000010950
5	13	1	49.525 ~ 49.55 Mb	DYNC1H1
5	15	1	54.725 ~ 54.75 Mb	LRRC9
6	14	1	20.35 ~ 20.375 Mb	PDE6C
6	25	1	20.425 ~ 20.475 Mb	ENSGALG00000006705	166338	Fowl typhoid susceptibility
6	13	1	20.6125 ~ 20.6375 Mb	ENSGALG00000006763
6	14	1	20.65 ~ 20.675 Mb	ENSGALG00000006763
6	23	1	25.1125 ~ 25.15 Mb	ENSGALG00000008465
6	15	1	25.275 ~ 25.3 Mb	ENSGALG00000008465
6	12	1	26.65 ~ 26.675 Mb	ENSGALG00000008795
7	15	1	28.975 ~ 29 Mb	ENSGALG00000028046
10	23	1	13.775 ~ 13.8 Mb	AGBL1
10	36	1	16.9375 ~ 16.9875 Mb	LRRC28
10	15	1	17.1 ~ 17.125 Mb	ADAMTS17
11	17	1	14.375 ~ 14.4 Mb	WWOX
11	20	1	14.85 ~ 14.8875 Mb	MAF
12	37	1	3.925 ~ 3.9875 Mb	ATP2B2	154269 / 126816	Meat color a* / Antibody titer to MDV
12	48	1	4.0125 ~ 4.0875 Mb	ENSGALG00000004879
12	20	1	12.9 ~ 12.925 Mb	ENSGALG00000007177	171491 / 171500	Heterophil/lymphocyte ratio / Lymphocyte number
14	51	1	12.925 ~ 12.9875 Mb	ENSGALG00000045677
14	17	1	13.95 ~ 13.975 Mb	TBC1D24
15	25	1	2.525 ~ 2.5625 Mb	ENSGALG00000046171
15	26	1	3.8125 ~ 3.85 Mb	TMEM132C
15	59	1	4 ~ 4.0875 Mb	TMEM132C
17	62	1	3.5 ~ 3.5875 Mb	PAPPA
17	15	1	3.6875 ~ 3.7125 Mb	PAPPA
17	21	1	3.7625 ~ 3.8 Mb	ASTN2
18	32	1	3.2875 ~ 3.325 Mb	TBCD
18	42	1	3.45 ~ 3.5125 Mb	FOXK2
19	31	1	6.375 ~ 6.4125 Mb	ENSGALG00000004400
20	17	1	4.2875 ~ 4.3125 Mb	ENSGALG00000031532
24	27	1	2.8625 ~ 2.8875 Mb	ATP12A
24	41	1	2.9125 ~ 2.95 Mb	ENSGALG00000006494
24	43	1	2.9875 ~ 3.025 Mb	ENSGALG00000006494
1	27	0	38.4125 ~ 38.4625 Mb
1	13	0	38.475 ~ 38.5 Mb
1	28	0	38.55 ~ 38.6125 Mb
1	13	0	38.6375 ~ 38.6625 Mb
1	26	0	38.975 ~ 39.025 Mb
1	20	0	41.4625 ~ 41.5 Mb
1	19	0	42.7 ~ 42.7375 Mb
1	14	0	42.9125 ~ 42.9375 Mb
1	18	0	58.175 ~ 58.2125 Mb
1	27	0	58.7875 ~ 58.8375 Mb
1	19	0	59.2875 ~ 59.325 Mb
1	16	0	71.6875 ~ 71.7125 Mb
3	13	0	29.975 ~ 30 Mb
3	12	0	30.1875 ~ 30.2125 Mb
4	12	0	25.0375 ~ 25.0625 Mb
5	14	0	36.425 ~ 36.45 Mb		153756	Body weight (56 days)
5	25	0	37.3375 ~ 37.375 Mb
5	19	0	45.2875 ~ 45.325 Mb
5	14	0	46.05 ~ 46.075 Mb
5	12	0	46.3875 ~ 46.4125 Mb
6	16	0	19.825 ~ 19.85 Mb
6	61	0	25.0125 ~ 25.1 Mb
6	24	0	25.5 ~ 25.5375 Mb
7	12	0	9.2125 ~ 9.2375 Mb
8	18	0	26.05 ~ 26.0875 Mb
8	13	0	26.1125 ~ 26.1375 Mb
8	15	0	27.0875 ~ 27.125 Mb
12	12	0	5.7625 ~ 5.7875 Mb
12	16	0	6.1875 ~ 6.2125 Mb		126833	Body weight
12	31	0	15.05 ~ 15.1 Mb
12	22	0	16.1375 ~ 16.175 Mb
13	30	0	2.725 ~ 2.7625 Mb
14	23	0	10.325 ~ 10.35 Mb
15	24	0	4.1125 ~ 4.15 Mb
15	25	0	4.2 ~ 4.25 Mb
17	50	0	3.4125 ~ 3.4875 Mb
18	24	0	3.0125 ~ 3.0375 Mb
20	24	0	4.525 ~ 4.5625 Mb
22	85	0	3.65 ~ 3.7125 Mb

## Sheet: NW_ihs_SW_db2
Chromosome	Number_of_SNP	Number_of_gene	Region	Genes	QTL_ID	QTL_Name
25	46	10	1.05 ~ 1.1 Mb	ENSGALG00000024138 / ENSGALG00000031300 / ENSGALG00000018882 / ENSGALG00000030486 / ENSGALG00000029144 / ENSGALG00000024136 / ENSGALG00000042032 / ENSGALG00000045026 / COPA / ENSGALG00000030867
25	26	9	0.975 ~ 1.0125 Mb	ENSGALG00000028706 / ENSGALG00000024141 / ENSGALG00000039987 / ENSGALG00000028843 / ENSGALG00000040425 / ENSGALG00000045923 / ENSGALG00000045397 / ENSGALG00000037114 / ENSGALG00000030308
18	55	6	6.85 ~ 6.9375 Mb	ERN1 / ENSGALG00000038700 / ENSGALG00000042640 / LOC112530044 / TEX2 / PECAM1
18	63	5	7.1125 ~ 7.2 Mb	ENSGALG00000038222 / NOL11 / ENSGALG00000045484 / ENSGALG00000026816 / ENSGALG00000036788	24487	Meat color
7	20	4	18.6875 ~ 18.725 Mb	PHOSPHO2 / CCDC173L / CCDC173 / PPIG
11	16	4	11.5875 ~ 11.625 Mb	ENSGALG00000000424 / ENSGALG00000005254 / TK2 / ENSGALG00000005266
26	71	4	3.275 ~ 3.3375 Mb	ENSGALG00000001480 / ENSGALG00000033227 / DDX20 / KCND1
1	12	3	132.3375 ~ 132.3625 Mb	ENSGALG00000036791 / ENSGALG00000036076 / MGAT4A	14395	Antibody titer to SRBC antigen
5	19	3	38.075 ~ 38.1125 Mb	FCF1 / ENSGALG00000010277 / ENSGALG00000045909
7	12	3	18.65 ~ 18.675 Mb	ENSGALG00000035605 / ENSGALG00000009676 / SSB
8	19	3	2 ~ 2.0375 Mb	ENSGALG00000021730 / ENSGALG00000021726 / PTPRC
18	25	3	6.35 ~ 6.375 Mb	ENSGALG00000003144 / ENSGALG00000003158 / SCPEP1	14431	Growth (147-161 days)
18	27	3	6.675 ~ 6.7125 Mb	ENSGALG00000003277 / CRLF3 / ATAD5
24	84	3	1.4625 ~ 1.5625 Mb	APLP2 / PRDM10 / NFRKB	161339 / 161343 / 161344	Carcass weight / Carcass weight / Carcass weight
27	42	3	3.0125 ~ 3.05 Mb	PTHRL / MYL4 / CDC27	125373	Egg weight
1	14	2	73.1875 ~ 73.2125 Mb	ENSGALG00000027791 / TIGAR
1	14	2	130.1625 ~ 130.1875 Mb	RGN / ENSGALG00000016727
1	14	2	179.5 ~ 179.525 Mb	ENSGALG00000038763 / ENSGALG00000017150
3	20	2	17.425 ~ 17.4625 Mb	TM7SF2 / ENSGALG00000045078
3	13	2	35.3125 ~ 35.3375 Mb	SDCCAG8 / CEP170
4	12	2	54.0625 ~ 54.0875 Mb	IL2 / ENSGALG00000044995
10	26	2	14 ~ 14.0375 Mb	ENSGALG00000027704 / AKAP13
11	12	2	11.4625 ~ 11.4875 Mb	ENSGALG00000038957 / ENSGALG00000043780
18	16	2	7.0625 ~ 7.0875 Mb	C18H17orf58 / ENSGALG00000038222
24	41	2	1.575 ~ 1.625 Mb	ENSGALG00000001331 / ENSGALG00000001341
24	24	2	1.6375 ~ 1.675 Mb	ENSGALG00000043880 / ENSGALG00000001370
24	37	2	1.9625 ~ 2.025 Mb	ENSGALG00000001437 / ENSGALG00000025328	177414	Age at first egg
24	19	2	2.1 ~ 2.1375 Mb	ENSGALG00000001437 / ENSGALG00000001442
1	12	1	21.7625 ~ 21.7875 Mb	POT1
1	25	1	37.675 ~ 37.725 Mb	ENSGALG00000010204
1	13	1	37.8375 ~ 37.8625 Mb	ENSGALG00000039582
1	12	1	47.6125 ~ 47.6375 Mb	ENSGALG00000011614
1	12	1	121.85 ~ 121.875 Mb	AP1S2
1	18	1	132.375 ~ 132.4125 Mb	MGAT4A
1	12	1	137.7125 ~ 137.7375 Mb	ENSGALG00000016834
1	15	1	150.4625 ~ 150.4875 Mb	ENSGALG00000032339
1	18	1	150.5 ~ 150.5375 Mb	ENSGALG00000032339
1	30	1	175.725 ~ 175.7875 Mb	ENSGALG00000017089
1	19	1	176.975 ~ 177.0125 Mb	ATP8A2
2	12	1	43.9625 ~ 43.9875 Mb	TRAK1
4	16	1	32.65 ~ 32.6875 Mb	ENSGALG00000043011
4	12	1	54.175 ~ 54.2 Mb	ENSGALG00000036437
4	21	1	54.6875 ~ 54.725 Mb	ENSGALG00000032956
4	12	1	64.8625 ~ 64.8875 Mb	ENSGALG00000037761
4	12	1	69.6125 ~ 69.6375 Mb	UBE2K
4	12	1	80.075 ~ 80.1 Mb	WFS1
5	13	1	54.075 ~ 54.1 Mb	HIF1A
7	12	1	9.325 ~ 9.35 Mb	ENSGALG00000033329
7	39	1	9.375 ~ 9.45 Mb	ENSGALG00000033329	14506	Abdominal fat percentage
7	20	1	17.3375 ~ 17.375 Mb	ENSGALG00000038862	153758	Body weight (56 days)
7	13	1	18.375 ~ 18.4 Mb	ENSGALG00000036248
7	57	1	18.4125 ~ 18.5125 Mb	MYO3B
7	23	1	18.525 ~ 18.5625 Mb	MYO3B
7	30	1	18.575 ~ 18.625 Mb	ENSGALG00000009608
7	13	1	35.85 ~ 35.875 Mb	ENSGALG00000012536
8	25	1	6.55 ~ 6.6 Mb	RASAL2
8	15	1	6.8125 ~ 6.8375 Mb	PAPPA2
8	23	1	6.925 ~ 6.9625 Mb	RFWD2
10	24	1	13.825 ~ 13.8625 Mb	AGBL1
10	31	1	15.775 ~ 15.825 Mb	ENSGALG00000030510	16770	Egg weight
10	16	1	16.7625 ~ 16.7875 Mb	IGF1R
10	27	1	17.125 ~ 17.1625 Mb	ENSGALG00000038688
10	24	1	18.2375 ~ 18.2625 Mb	ENSGALG00000007631
11	20	1	10.4875 ~ 10.525 Mb	PEPD
11	22	1	10.5375 ~ 10.575 Mb	PEPD
11	23	1	10.6625 ~ 10.7 Mb	ENSGALG00000004903
13	12	1	9.5 ~ 9.525 Mb	ENSGALG00000028602
14	30	1	3.8 ~ 3.8375 Mb	ENSGALG00000004420
14	24	1	3.9375 ~ 3.975 Mb	FOXK1
17	33	1	1.6 ~ 1.6375 Mb	ENSGALG00000008886
18	81	1	1.8125 ~ 1.85 Mb	MYH10
24	19	1	0.6875 ~ 0.7125 Mb	KIRREL3
24	21	1	5.0375 ~ 5.0625 Mb	ENSGALG00000027111
24	29	1	5.5 ~ 5.525 Mb	ENSGALG00000032739	136443	Body weight (56 days)
1	20	0	21.8625 ~ 21.9 Mb
1	18	0	21.95 ~ 21.9875 Mb
1	13	0	29.7375 ~ 29.7625 Mb
1	12	0	37.0625 ~ 37.0875 Mb
1	12	0	37.425 ~ 37.45 Mb
1	13	0	106.525 ~ 106.55 Mb
1	18	0	129.8875 ~ 129.925 Mb
1	13	0	132.475 ~ 132.5 Mb
1	13	0	150.6125 ~ 150.6375 Mb
1	17	0	175.3 ~ 175.3375 Mb
1	20	0	175.55 ~ 175.5875 Mb
3	24	0	43.1 ~ 43.15 Mb
4	16	0	32.6125 ~ 32.6375 Mb
4	12	0	51 ~ 51.025 Mb
4	13	0	52.7125 ~ 52.7375 Mb
4	25	0	53.4 ~ 53.45 Mb
4	24	0	53.6 ~ 53.65 Mb
4	12	0	53.75 ~ 53.775 Mb
4	13	0	59.4625 ~ 59.4875 Mb
4	13	0	66.4375 ~ 66.4625 Mb
4	19	0	84.9125 ~ 84.95 Mb
7	19	0	9.15 ~ 9.1875 Mb
7	12	0	9.5375 ~ 9.5625 Mb
7	19	0	17.1875 ~ 17.225 Mb
7	12	0	17.2375 ~ 17.2625 Mb
7	12	0	17.3 ~ 17.325 Mb
8	52	0	1.875 ~ 1.9625 Mb		167277 / 167287	Body weight (36 days) / Growth (39-46 days)
8	18	0	2.95 ~ 2.9875 Mb
9	22	0	21.925 ~ 21.95 Mb
10	18	0	4.8 ~ 4.825 Mb
10	13	0	15.125 ~ 15.15 Mb
10	20	0	15.45 ~ 15.4875 Mb		16805	Egg weight
11	22	0	4.325 ~ 4.3625 Mb
11	19	0	10.2875 ~ 10.325 Mb
11	13	0	10.3625 ~ 10.3875 Mb
18	20	0	6.2375 ~ 6.2625 Mb
19	26	0	8.3 ~ 8.3375 Mb		21728	Spleen weight
21	20	0	1.575 ~ 1.6 Mb
21	17	0	1.6125 ~ 1.6375 Mb
24	26	0	2.7 ~ 2.7375 Mb

## Sheet: NY_ihs_SW_db2
Chromosome	Number_of_SNP	Number_of_gene	Region	Genes	QTL_ID	QTL_Name
19	85	7	3.0875 ~ 3.2125 Mb	ENSGALG00000001410 / UBE2G1 / ANKFY1 / ENSGALG00000036797 / CYB5D2 / ENSGALG00000001546 / MIR6592
18	25	6	9.225 ~ 9.2625 Mb	ENSGALG00000021362 / ENSGALG00000004505 / ENSGALG00000039263 / PDE6G / TSPAN10 / NPLOC4
21	72	6	3.675 ~ 3.7625 Mb	KIF1C / ENSGALG00000026409 / PGD / CENPS / DFFA / PEX14
21	74	5	4.1375 ~ 4.2 Mb	MTOR / ANGPTL7 / ENSGALG00000026126 / UBIAD1 / ENSGALG00000003439
3	12	4	71.6375 ~ 71.6625 Mb	CCNC / ENSGALG00000031814 / TSTD3 / USP45
12	13	4	0.8125 ~ 0.8375 Mb	ENSGALG00000040542 / PBRM1 / NEK4 / ENSGALG00000001697
19	28	4	6.7625 ~ 6.8 Mb	ENSGALG00000030206 / AKAP10 / ENSGALG00000036963 / ENSGALG00000004691
21	30	4	3.55 ~ 3.5875 Mb	ENSGALG00000026306 / LZIC / NMNAT1 / ENSGALG00000002637	119892	Aggressive behavior
7	19	3	28.375 ~ 28.4125 Mb	ENSGALG00000026422 / ENSGALG00000012072 / DTX3L	15670	Feather pecking
9	47	3	19.55 ~ 19.6125 Mb	ENSGALG00000035753 / ENSGALG00000039253 / PLD2
13	13	3	10.5875 ~ 10.6125 Mb	LOC101749502 / ENSGALG00000032567 / UBLCP1
14	19	3	5.8 ~ 5.825 Mb	ENSGALG00000032326 / LMF1 / MIR1554
17	22	3	9.1375 ~ 9.175 Mb	TTLL11 / ENSGALG00000041238 / ENSGALG00000023464	151244	Small yellow follicle number
27	33	3	1.275 ~ 1.3 Mb	ENSGALG00000001097 / ENSGALG00000031974 / WNT3
1	18	2	137.75 ~ 137.7875 Mb	ENSGALG00000016834 / ATP11A
3	12	2	11.375 ~ 11.4 Mb	APLF / PROKR2
3	14	2	71.675 ~ 71.7 Mb	ENSGALG00000031814 / USP45
3	12	2	71.7125 ~ 71.7375 Mb	PNISR / COQ3
9	22	2	19.8375 ~ 19.8625 Mb	SLC7A14 / CLDN11
10	20	2	17 ~ 17.0375 Mb	ENSGALG00000046519 / MEF2A
10	24	2	17.3125 ~ 17.35 Mb	CERS3 / ENSGALG00000007112
10	42	2	18.1375 ~ 18.1875 Mb	ENSGALG00000041403 / ENSGALG00000007615
18	15	2	2.225 ~ 2.25 Mb	ENSGALG00000001261 / ENSGALG00000037812
18	15	2	9.425 ~ 9.45 Mb	ENSGALG00000026428 / ENSGALG00000034210
21	50	2	4.675 ~ 4.7125 Mb	ENSGALG00000033204 / ENSGALG00000004034
1	14	1	15.8 ~ 15.825 Mb	CELSR1
1	16	1	104.15 ~ 104.175 Mb	ENSGALG00000015835
1	24	1	157.8875 ~ 157.925 Mb	KLHL1
1	13	1	161.7 ~ 161.725 Mb	ENSGALG00000030557
2	21	1	26.15 ~ 26.1875 Mb	ENSGALG00000038041
2	20	1	37.775 ~ 37.8125 Mb	RARB
2	12	1	147.7625 ~ 147.7875 Mb	ENSGALG00000033960
3	19	1	80.3875 ~ 80.425 Mb	LOC107053119	140416 / 140420	Eggshell cuticle coverage / Eggshell cuticle coverage
4	21	1	55.4375 ~ 55.475 Mb	NDST3
6	15	1	8.9875 ~ 9.0125 Mb	ENSGALG00000003135
7	18	1	9.3 ~ 9.3375 Mb	ENSGALG00000033329
7	18	1	9.375 ~ 9.4 Mb	ENSGALG00000033329
7	12	1	18.8625 ~ 18.8875 Mb	ENSGALG00000010858
7	19	1	21.1875 ~ 21.225 Mb	ENSGALG00000011099
9	23	1	10.8125 ~ 10.85 Mb	SLC9A9	21764	Spleen weight
9	42	1	22.625 ~ 22.675 Mb	RSRC1
10	26	1	15.925 ~ 15.95 Mb	ENSGALG00000033566
10	22	1	16.775 ~ 16.8 Mb	IGF1R
10	19	1	16.8125 ~ 16.8375 Mb	IGF1R
10	53	1	17.1125 ~ 17.2 Mb	ADAMTS17
10	13	1	17.2125 ~ 17.2375 Mb	ADAMTS17
10	18	1	17.3625 ~ 17.3875 Mb	ENSGALG00000007115
10	46	1	18.2 ~ 18.2625 Mb	ENSGALG00000007631
10	30	1	18.3375 ~ 18.375 Mb	ENSGALG00000007631
10	20	1	18.5 ~ 18.525 Mb	MAP2K1
11	14	1	8.6125 ~ 8.6375 Mb	URI1
11	23	1	10.6625 ~ 10.7 Mb	ENSGALG00000004903
12	22	1	3.925 ~ 3.9625 Mb	ATP2B2	154269 / 126816	Meat color a* / Antibody titer to MDV
13	14	1	15.05 ~ 15.075 Mb	TRPC7
14	35	1	3.4375 ~ 3.475 Mb	CARD11
14	55	1	9.35 ~ 9.4125 Mb	GRIN2A
14	23	1	9.5375 ~ 9.5625 Mb	ENSGALG00000042288
19	66	1	2.9625 ~ 3.0375 Mb	ENSGALG00000001387
19	18	1	6.1125 ~ 6.1375 Mb	SSH2
19	22	1	7.875 ~ 7.9 Mb	BCAS3
24	37	1	0.8375 ~ 0.875 Mb	ENSGALG00000046510
27	36	1	1.3125 ~ 1.3375 Mb	NSF
28	36	1	2.0375 ~ 2.075 Mb	DOT1L	151148 / 151156 / 151167 / 151178 / 151211 / 151270 / 151295 / 151145 / 62027 / 62046	Small yellow follicle number / Small yellow follicle number / Small yellow follicle number / Small yellow follicle number / Small yellow follicle number / Small yellow follicle number / Small yellow follicle number / Small yellow follicle number / Ovary weight / Ovary weight
1	12	0	7.1625 ~ 7.1875 Mb
1	14	0	123.5875 ~ 123.6125 Mb
1	15	0	161.9625 ~ 161.9875 Mb
2	12	0	12.5125 ~ 12.5375 Mb
2	12	0	40.425 ~ 40.45 Mb
2	12	0	70.6375 ~ 70.6625 Mb
2	12	0	131.4625 ~ 131.4875 Mb
2	12	0	148.6 ~ 148.625 Mb
3	13	0	7.275 ~ 7.3 Mb
3	31	0	71.25 ~ 71.3 Mb
3	13	0	71.3125 ~ 71.3375 Mb
3	17	0	71.425 ~ 71.4625 Mb
3	12	0	71.525 ~ 71.55 Mb		140429	Eggshell strength
3	19	0	71.5625 ~ 71.6 Mb
4	13	0	87.9375 ~ 87.9625 Mb
5	14	0	21.0625 ~ 21.0875 Mb
7	14	0	2.0375 ~ 2.0625 Mb
7	18	0	2.125 ~ 2.1625 Mb
7	16	0	8.6125 ~ 8.6375 Mb
7	13	0	9.05 ~ 9.075 Mb
7	13	0	9.5375 ~ 9.5625 Mb
7	29	0	33.625 ~ 33.675 Mb		14604	Alternative complement activation by BRBC
9	22	0	7.05 ~ 7.075 Mb		156548	Earlobe color
10	35	0	9.6875 ~ 9.7375 Mb
10	48	0	18.6375 ~ 18.6875 Mb
11	49	0	5.6 ~ 5.675 Mb
11	23	0	11.9375 ~ 11.9625 Mb
11	23	0	12.725 ~ 12.7625 Mb
12	17	0	3.6625 ~ 3.6875 Mb
12	31	0	17.725 ~ 17.7625 Mb
12	26	0	19.175 ~ 19.2125 Mb		126820	Antibody titer to fowl typhoid
14	20	0	9.4625 ~ 9.4875 Mb
14	36	0	9.7125 ~ 9.75 Mb
22	46	0	3.6625 ~ 3.7 Mb
22	65	0	4.325 ~ 4.3625 Mb
