# Supplementary material for: Comparison of Selection Signatures between Korean Native and Commercial Chickens Using 600K SNP Array Data
Source: Genes (Basel). 2021 May 27;12(6):824. doi: 10.3390/genes12060824 (PMC8230197; doi:10.3390/genes12060824)
Supplement: Supplementary file 1 [file genes-12-00824-s001.zip › sub_table_2.xlsx]

## Sheet: NG_rsb_SW_db2
Chromosome	Number_of_SNP	Number_of_gene	Region	Genes	QTL_ID	QTL_Name
25	54	9	1.875 ~ 1.9125 Mb	S100A6 / S100A9 / ENSGALG00000032403 / ENSGALG00000039344 / ENSGALG00000039876 / ENSGALG00000039750 / ENSGALG00000038552 / ENSGALG00000032318 / ENSGALG00000000341	127116 / 127119 / 96668	Comb weight / Wattles weight / Ileum weight
22	52	7	3.55 ~ 3.6 Mb	MXD1 / C22H2ORF42 / TIA1 / ENSGALG00000013878 / SNRPG / ENSGALG00000042163 / ENSGALG00000024024	96665	Duodenum length
28	54	7	1.4375 ~ 1.4875 Mb	PIAS4 / ENSGALG00000033884 / ENSGALG00000035654 / ENSGALG00000025600 / DAPK3 / NMRK2 / ATCAY	151184 / 151186 / 151194 / 151200 / 151215 / 151240 / 151250 / 151265 / 151266 / 151275 / 151290 / 127113 / 96625 / 177593	Small yellow follicle number / Small yellow follicle number / Small yellow follicle number / Small yellow follicle number / Small yellow follicle number / Small yellow follicle number / Small yellow follicle number / Small yellow follicle number / Small yellow follicle number / Small yellow follicle number / Small yellow follicle number / Feather-crested head / Excreta water content / Gizzard per…
28	54	6	1.2625 ~ 1.3125 Mb	GNA11 / CMA1 / S1PR4 / NCLN / SUB1L1 / CELF5	151174 / 151177 / 127113 / 96625 / 177593	Small yellow follicle number / Small yellow follicle number / Feather-crested head / Excreta water content / Gizzard percentage
21	105	5	2.625 ~ 2.7 Mb	MIR6680 / ENSGALG00000031850 / C21H1orf159 / ENSGALG00000023906 / LOC419429	96660	Gizzard weight
1	46	4	29.475 ~ 29.5625 Mb	ENSGALG00000009532 / ENSGALG00000040936 / YAF2 / ENSGALG00000040505	157158	Breast muscle pH
5	41	4	51.975 ~ 52.0375 Mb	ENSGALG00000028260 / C5H14orf79 / ENSGALG00000023023 / CDCA4
9	31	4	5.15 ~ 5.1875 Mb	PTTG1IP / SUMO3 / UBE2G2 / ENSGALG00000005655	127118	Wattles weight
15	75	4	8.2 ~ 8.3 Mb	CABIN1 / ENSGALG00000033815 / TBX6 / ENSGALG00000044938	96644 / 95398 / 95399	Ileum length / Body temperature / Body temperature
22	113	4	2.875 ~ 2.95 Mb	MOB1A / ENSGALG00000034344 / SLC4A5 / TSPAN33	119883 / 96665	Aggressive behavior / Duodenum length
1	27	3	192.975 ~ 193.0125 Mb	INTS4 / ENSGALG00000041949 / RSF1	171241	Fear-tonic immobility duration
3	16	3	101.8125 ~ 101.8375 Mb	ENSGALG00000016476 / ENSGALG00000016477 / ENSGALG00000038544	127114	Comb weight
21	35	3	2.75 ~ 2.7875 Mb	AGRN / ENSGALG00000038138 / ENSGALG00000031336	96660	Gizzard weight
21	76	3	4.3375 ~ 4.3875 Mb	FBXO42 / SZRD1 / NECAP2	96660	Gizzard weight
1	39	2	26.8 ~ 26.8625 Mb	BMT2 / TMEM168	157158	Breast muscle pH
1	13	2	29.075 ~ 29.1 Mb	ENSGALG00000009530 / ENSGALG00000030765	157158	Breast muscle pH
1	16	2	29.6875 ~ 29.7125 Mb	ENSGALG00000009547 / PRICKLE1	157158	Breast muscle pH
3	39	2	5.5375 ~ 5.6125 Mb	ENSGALG00000038345 / KIF16B	127114	Comb weight
7	30	2	17.4875 ~ 17.525 Mb	MAP3K20 / RAPGEF4	147742 / 37930 / 71125 / 127115	Ovary weight / Comb shape / Abdominal fat percentage / Comb weight
8	18	2	20.1125 ~ 20.1375 Mb	PTPRF / ENSGALG00000042250	157212 / 127123 / 147743	Breast muscle pH / Feathered feet / Ovary percentage
9	15	2	8.375 ~ 8.4 Mb	ENSGALG00000036399 / ENSGALG00000005118	165711 / 127118	Triglyceride level / Wattles weight
14	31	2	4.725 ~ 4.7625 Mb	ENSGALG00000004798 / FLCN	95397 / 24974 / 127121	Body temperature / Egg production rate / Wattles length
15	19	2	8.3625 ~ 8.3875 Mb	ENSGALG00000006430 / SMPD4	96644 / 95398 / 95399	Ileum length / Body temperature / Body temperature
20	18	2	8.45 ~ 8.475 Mb	NTSR1 / ENSGALG00000032990
20	21	2	8.525 ~ 8.55 Mb	OGFR / COL9A3
22	62	2	2.9625 ~ 3 Mb	TACR1 / NCAPH	96665	Duodenum length
25	23	2	0.8875 ~ 0.925 Mb	OTUD7B / ENSGALG00000043651	127116 / 127119	Comb weight / Wattles weight
25	95	2	1.5125 ~ 1.6 Mb	ENSGALG00000028381 / MEF2D	139459 / 139535 / 127116 / 127119 / 96668	Feed conversion ratio / Feed conversion ratio / Comb weight / Wattles weight / Ileum weight
28	24	2	1.1625 ~ 1.1875 Mb	ENSGALG00000041371 / MYO5B	151231 / 151253 / 127113 / 96625 / 177593	Small yellow follicle number / Small yellow follicle number / Feather-crested head / Excreta water content / Gizzard percentage
28	95	2	1.7875 ~ 1.85 Mb	ZAP70 / LOC101748229	151147 / 151161 / 151182 / 151189 / 151219 / 151259 / 151262 / 151267 / 151269 / 62026 / 62040 / 127113 / 177593 / 24959	Small yellow follicle number / Small yellow follicle number / Small yellow follicle number / Small yellow follicle number / Small yellow follicle number / Small yellow follicle number / Small yellow follicle number / Small yellow follicle number / Small yellow follicle number / Ovary weight / Ovary weight / Feather-crested head / Gizzard percentage / Eggshell color
1	18	1	26.9375 ~ 26.975 Mb	ZNF277	157158	Breast muscle pH
1	71	1	28.925 ~ 29.0375 Mb	CNTN1	157158	Breast muscle pH
1	29	1	35.7375 ~ 35.7875 Mb	CNOT2
1	19	1	35.95 ~ 35.9875 Mb	ENSGALG00000010148
1	26	1	37.675 ~ 37.7125 Mb	KCNC2
1	25	1	37.825 ~ 37.8625 Mb	LOC112533299
1	15	1	129.1375 ~ 129.1625 Mb	P2RY8
2	17	1	107.6875 ~ 107.7125 Mb	DTNA	127112 / 127117 / 140468	Feather-crested head / Wattles weight / Eggshell stiffness
3	13	1	7.8875 ~ 7.9125 Mb	ENSGALG00000020084	127114 / 95413 / 96630	Comb weight / Body weight (28 days) / Duodenum length
3	15	1	9.0125 ~ 9.0375 Mb	COMMD1	127114 / 96630 / 96629 / 165406	Comb weight / Duodenum length / Duodenum length / Tibia breaking strength
3	69	1	82.9625 ~ 83.0875 Mb	ENSGALG00000015969	127114	Comb weight
3	14	1	101.775 ~ 101.8 Mb	ENSGALG00000016475	127114	Comb weight
3	15	1	102.1375 ~ 102.1625 Mb	RHOB	127114	Comb weight
5	14	1	14.2625 ~ 14.2875 Mb	MOB2	24504 / 24972	Abdominal fat percentage / Yolk weight
5	22	1	52.05 ~ 52.0875 Mb	GPR132
5	21	1	54.075 ~ 54.1 Mb	HIF1A
9	31	1	5.0125 ~ 5.05 Mb	FARP2	139797 / 139803 / 127118	Feed intake / Residual feed intake / Wattles weight
13	16	1	1.875 ~ 1.9 Mb	ENSGALG00000028565	157215	Breast muscle pH
18	123	1	1.8125 ~ 1.8625 Mb	MYH10	96649 / 96650	Ileum weight / Ileum weight
19	33	1	2.5125 ~ 2.55 Mb	CASTOR2	64535 / 64540 / 96621	Growth (39-46 days) / Feed intake / Excreta weight
19	33	1	3.8625 ~ 3.9 Mb	CUX1	64567	Feed intake
20	19	1	3.3 ~ 3.325 Mb	PTPRT
20	18	1	8.375 ~ 8.4 Mb	SLCO4A1
21	42	1	2.8 ~ 2.8375 Mb	ENSGALG00000043067	96660	Gizzard weight
28	38	1	1.6375 ~ 1.6625 Mb	ACSBG2	151172 / 151279 / 24370 / 24371 / 62029 / 96625 / 127113 / 177593 / 24959	Small yellow follicle number / Small yellow follicle number / Abdominal fat weight / Abdominal fat weight / Ovary weight / Excreta water content / Feather-crested head / Gizzard percentage / Eggshell color
1	30	0	29.3375 ~ 29.3875 Mb		157158	Breast muscle pH
1	23	0	37.975 ~ 38.0125 Mb
3	15	0	5.1625 ~ 5.1875 Mb		37477 / 37478 / 127114	Antibody titer to KLH antigen / Antibody titer to KLH antigen / Comb weight
3	14	0	5.225 ~ 5.25 Mb		127114	Comb weight
3	33	0	5.4375 ~ 5.4875 Mb		127114	Comb weight
3	16	0	5.875 ~ 5.9125 Mb		127114	Comb weight
3	24	0	86.8375 ~ 86.8875 Mb		127114 / 157172	Comb weight / Breast muscle pH
3	17	0	97.4125 ~ 97.4375 Mb		127114	Comb weight
5	22	0	52.1125 ~ 52.15 Mb
9	21	0	8.1375 ~ 8.1625 Mb		127118	Wattles weight
19	39	0	2.3125 ~ 2.35 Mb		64535 / 64540 / 64565 / 96621	Growth (39-46 days) / Feed intake / Dry matter intake / Excreta weight

## Sheet: NL_rsb_SW_db2
Chromosome	Number_of_SNP	Number_of_gene	Region	Genes	QTL_ID	QTL_Name
28	237	10	0.6375 ~ 0.8 Mb	LMNB2 / ENSGALG00000000474 / LONP1 / SLC1A6 / RANBP3 / KLHL33 / NDUFA11 / ENSGALG00000035222 / BTN1A1 / ENSGALG00000041207	139666 / 127113 / 96625 / 177592	Feed conversion ratio / Feather-crested head / Excreta water content / Gizzard percentage
23	163	9	2.275 ~ 2.4 Mb	MTFR1L / ENSGALG00000030758 / ENSGALG00000001003 / MAN1C1 / LDLRAP1 / TMEM57 / RHCE / TMEM50A / RSRP1	101275	Plateletcrit
25	131	7	1.4625 ~ 1.575 Mb	ENSGALG00000013239 / ENSGALG00000045924 / ENSGALG00000045469 / ENSGALG00000013234 / ENSGALG00000013232 / ENSGALG00000028381 / MEF2D	139459 / 139535 / 16738 / 96668 / 127116 / 127119	Feed conversion ratio / Feed conversion ratio / Cecal bacterial burden after challenge with Salmonella T / Ileum weight / Comb weight / Wattles weight
22	44	6	3.55 ~ 3.5875 Mb	ENSGALG00000013882 / ENSGALG00000013881 / TIA1 / PCYOX1 / SNRPG / ENSGALG00000042163	96665	Duodenum length
1	61	4	30.95 ~ 31.05 Mb	SLC38A1 / SLC38A2 / LOC112531641 / ENSGALG00000043800	139697	Feed conversion ratio
3	23	4	101.8125 ~ 101.85 Mb	TTC32 / WDR35 / ENSGALG00000038544 / LAPTM4A	127114	Comb weight
5	51	4	51.9625 ~ 52.0375 Mb	ENSGALG00000028260 / C5H14orf79 / ENSGALG00000023023 / CDCA4
6	26	4	2.725 ~ 2.7625 Mb	ENSGALG00000002048 / ENSGALG00000002066 / ENSGALG00000044803 / ENSGALG00000002089	147744 / 147745	Ovary weight / Ovary percentage
6	33	4	2.9875 ~ 3.0375 Mb	ENSGALG00000002299 / ENSGALG00000002303 / ENSGALG00000002307 / ENSGALG00000002314	147744 / 147745	Ovary weight / Ovary percentage
9	31	4	5.15 ~ 5.1875 Mb	PTTG1IP / SUMO3 / UBE2G2 / ENSGALG00000005655	127118	Wattles weight
23	40	4	2.75 ~ 2.7875 Mb	ENSGALG00000037539 / ENSGALG00000032763 / ENSGALG00000031440 / ENSGALG00000025539
28	37	4	1.275 ~ 1.3 Mb	S1PR4 / NCLN / SUB1L1 / CELF5	127113 / 96625 / 177593	Feather-crested head / Excreta water content / Gizzard percentage
4	13	3	31.2625 ~ 31.2875 Mb	ANAPC10 / ABCE1 / OTUD4
6	36	3	2.6125 ~ 2.6625 Mb	SNCG / ADIRF / ENSGALG00000034735	95417 / 95421 / 147744 / 147745	Body weight (28 days) / Body weight / Ovary weight / Ovary percentage
19	24	3	1.7875 ~ 1.8125 Mb	AUTS2 / ENSGALG00000025291 / ENSGALG00000025553	64539 / 64565 / 64566 / 96621 / 96654	Feed intake / Dry matter intake / Residual feed intake / Excreta weight / Body weight (9 days)
28	29	3	0.8125 ~ 0.85 Mb	MARCH2 / RAB11B / ANGPTL4	127113 / 96625 / 177592	Feather-crested head / Excreta water content / Gizzard percentage
2	15	2	30.9375 ~ 30.9625 Mb	IL6 / ENSGALG00000029856	37474 / 127112 / 127117 / 157164	Antibody titer to KLH antigen / Feather-crested head / Wattles weight / Breast muscle pH
3	14	2	3.225 ~ 3.25 Mb	ENSGALG00000046358 / ZC3H6
4	30	2	30.775 ~ 30.8375 Mb	GAB1 / SMARCA5
4	57	2	77.0625 ~ 77.15 Mb	PROM1 / FGFBP2	151037 / 95349 / 24396 / 24405 / 63903 / 63904 / 63905 / 63906 / 160819 / 170530 / 170531 / 170532 / 170533 / 130475 / 57901 / 170430 / 170434 / 170436 / 170437	Oviduct length / Carcass weight / Carcass weight / Carcass weight / Egg weight / Egg weight / Egg weight / Egg weight / Average daily gain / Heart weight / Liver weight / Proventriculus weight / Gizzard weight / Femur bone mineral content / Eggshell weight / Heart weight / Proventriculus weight / Gizzard weight / Gizzard weight
6	28	2	2.925 ~ 2.9625 Mb	ENSGALG00000002289 / ENSGALG00000041103	147744 / 147745	Ovary weight / Ovary percentage
9	35	2	5.225 ~ 5.275 Mb	ADIPOQ / ST6GAL1	139571 / 127118	Feed conversion ratio / Wattles weight
1	54	1	35.6875 ~ 35.7875 Mb	CNOT2
1	19	1	35.95 ~ 35.9875 Mb	ENSGALG00000010148
1	49	1	37.65 ~ 37.725 Mb	KCNC2
1	25	1	37.825 ~ 37.8625 Mb	LOC112533299
1	22	1	80.9 ~ 80.9375 Mb	IGSF11
1	28	1	81.75 ~ 81.8 Mb	ENSGALG00000028743	157160 / 177574 / 177585	Breast muscle pH / Gizzard weight / Gizzard percentage
1	109	1	81.825 ~ 82.0375 Mb	LSAMP	14390 / 177574 / 177585 / 157160	Antibody titer to SRBC antigen / Gizzard weight / Gizzard percentage / Breast muscle pH
1	24	1	82.275 ~ 82.3125 Mb	GAP43	157160	Breast muscle pH
1	23	1	108.1875 ~ 108.225 Mb	ENSGALG00000022819
1	21	1	144.9875 ~ 145.0125 Mb	ENSGALG00000016886	171242	Fear-tonic immobility duration
1	19	1	162.1875 ~ 162.225 Mb	TDRD3
1	64	1	162.2375 ~ 162.3625 Mb	TDRD3
1	27	1	162.5875 ~ 162.625 Mb	ENSGALG00000044113
1	34	1	175.4875 ~ 175.5375 Mb	ENSGALG00000042570	151016 / 151017	Oviduct length / Oviduct length
1	21	1	176.6625 ~ 176.7 Mb	CDK8	95411	Body weight (28 days)
2	41	1	145.6625 ~ 145.725 Mb	ENSGALG00000042766	127117	Wattles weight
2	24	1	145.925 ~ 145.9625 Mb	PTK2	127117	Wattles weight
2	21	1	146.35 ~ 146.3875 Mb	PTP4A3	127117	Wattles weight
4	12	1	31.6875 ~ 31.7125 Mb	SLC10A7
4	12	1	31.7375 ~ 31.7625 Mb	SLC10A7
5	22	1	6.4625 ~ 6.5 Mb	SPON1	64536	Feed intake
5	14	1	22.825 ~ 22.85 Mb	CELF1
6	23	1	1.675 ~ 1.7125 Mb	GRID1
6	17	1	28.525 ~ 28.55 Mb	ENSGALG00000009152	147744 / 147745 / 171248	Ovary weight / Ovary percentage / Fear-tonic immobility duration
6	22	1	29.0375 ~ 29.0625 Mb	ENSGALG00000030276	147744 / 147745 / 171248	Ovary weight / Ovary percentage / Fear-tonic immobility duration
7	29	1	26.8125 ~ 26.85 Mb	ENSGALG00000011686	147742 / 96637 / 96679 / 127115	Ovary weight / Ileum weight / Intestine weight/length ratio / Comb weight
9	23	1	5.025 ~ 5.05 Mb	ENSGALG00000005788	127118	Wattles weight
10	37	1	11.7125 ~ 11.75 Mb	EFL1
14	19	1	4.725 ~ 4.75 Mb	MPRIP	127121 / 95397 / 24974	Wattles length / Body temperature / Egg production rate
18	69	1	1.8125 ~ 1.8375 Mb	MYH10	96649 / 96650	Ileum weight / Ileum weight
23	37	1	2.4125 ~ 2.45 Mb	RUNX3
1	13	0	162.125 ~ 162.15 Mb
1	17	0	165.65 ~ 165.675 Mb
2	14	0	39.0625 ~ 39.0875 Mb		165718 / 127112 / 127117	Cholesterol level / Feather-crested head / Wattles weight
2	28	0	43.4875 ~ 43.5375 Mb		127112 / 127117	Feather-crested head / Wattles weight
2	13	0	67.425 ~ 67.45 Mb		127112 / 127117	Feather-crested head / Wattles weight
2	25	0	146.4625 ~ 146.5125 Mb		127117	Wattles weight
7	26	0	26.8875 ~ 26.925 Mb		147742 / 96637 / 96679 / 127115	Ovary weight / Ileum weight / Intestine weight/length ratio / Comb weight
11	29	0	13.6 ~ 13.6375 Mb		157214 / 64560 / 64561 / 96641	Breast muscle pH / Feed intake / Dry matter intake / Jejunum weight
14	28	0	2.4625 ~ 2.5 Mb		127121	Wattles length
15	20	0	7.4625 ~ 7.4875 Mb		96644	Ileum length
27	440	0	2.0875 ~ 2.35 Mb		127127 / 130479 / 130480 / 127120 / 127122 / 96624	Comb weight / Femur bone mineral content / Femur weight / Wattles weight / Wattles length / pH of digestive tract contents
27	43	0	3.225 ~ 3.2625 Mb		66072 / 127122 / 127120 / 127127 / 177603 / 160532 / 160533 / 130479 / 130480	Abdominal fat weight / Wattles length / Wattles weight / Comb weight / Intestine length / Skin weight / Skin percentage / Femur bone mineral content / Femur weight

## Sheet: NR_rsb_SW_db2
Chromosome	Number_of_SNP	Number_of_gene	Region	Genes	QTL_ID	QTL_Name
25	166	14	1.4375 ~ 1.6 Mb	HDGFL1 / ENSGALG00000030994 / RRNAD1 / ENSGALG00000045721 / ENSGALG00000036184 / CRABP2 / LOC425431 / ENSGALG00000013239 / ENSGALG00000045924 / BCAN / HAPLN2 / RHBG / ENSGALG00000028381 / MEF2D	139459 / 139535 / 16738 / 96668 / 127116 / 127119	Feed conversion ratio / Feed conversion ratio / Cecal bacterial burden after challenge with Salmonella T / Ileum weight / Comb weight / Wattles weight
22	59	9	3.5375 ~ 3.6125 Mb	ADD2 / SNRNP27 / MXD1 / C22H2ORF42 / TIA1 / ENSGALG00000013878 / SNRPG / ENSGALG00000042163 / ENSGALG00000024024	96665	Duodenum length
23	104	8	1.85 ~ 1.95 Mb	ENSGALG00000033047 / ENSGALG00000000902 / ENSGALG00000036117 / ENSGALG00000034251 / ENSGALG00000036006 / WDTC1 / ENSGALG00000041027 / TMEM222	14436	Growth (161-175 days)
9	39	5	5.15 ~ 5.2 Mb	PTTG1IP / SUMO3 / UBE2G2 / ENSGALG00000005655 / ENSGALG00000005631	127118	Wattles weight
28	48	5	2.9 ~ 2.9375 Mb	ENSGALG00000021637 / ENSGALG00000026241 / ENSGALG00000002029 / ENSGALG00000026711 / ENSGALG00000002453	127113 / 177594	Feather-crested head / Gizzard percentage
1	34	4	15.675 ~ 15.7375 Mb	ALG10 / TPRKB / GTSE1 / TRMU	157157	Breast muscle pH
1	98	4	16.0375 ~ 16.225 Mb	ENSGALG00000044947 / ENSGALG00000046441 / CERK / TBC1D22A	157157	Breast muscle pH
7	25	4	26.375 ~ 26.4125 Mb	ENSGALG00000011645 / ENSGALG00000011650 / TSN / ARHGEF1	139591 / 147742 / 127115 / 64529 / 96637 / 96679 / 95407	Feed conversion ratio / Ovary weight / Comb weight / Feed conversion ratio / Ileum weight / Intestine weight/length ratio / Body weight (21 days)
9	163	4	3.9875 ~ 4.2 Mb	A4GNT / DZIP1L / ENSGALG00000042979 / CLDN18	127118	Wattles weight
15	93	4	8.175 ~ 8.3 Mb	CABIN1 / ENSGALG00000033815 / TBX6 / ENSGALG00000044938	96644 / 95398 / 95399	Ileum length / Body temperature / Body temperature
3	14	3	8.6375 ~ 8.6625 Mb	SPDYA / EPCAM / MSH2	96629 / 96630 / 127114	Duodenum length / Duodenum length / Comb weight
3	33	3	11.3 ~ 11.3625 Mb	ENSGALG00000023648 / ENSGALG00000008757 / ENSGALG00000008756	96629 / 96630 / 127114	Duodenum length / Duodenum length / Comb weight
9	81	3	5.0125 ~ 5.1125 Mb	FARP2 / STK25 / BOK	139413 / 139797 / 139803 / 127118	Feed conversion ratio / Feed intake / Residual feed intake / Wattles weight
15	64	3	8.3375 ~ 8.4125 Mb	ENSGALG00000006430 / ENSGALG00000006455 / ENSGALG00000040504	96644 / 95398 / 95399	Ileum length / Body temperature / Body temperature
21	63	3	2.1 ~ 2.1375 Mb	LOC419409 / FNDC10 / SSU72	96660	Gizzard weight
21	42	3	2.625 ~ 2.65 Mb	MIR6680 / ENSGALG00000031850 / C21H1orf159	96660	Gizzard weight
1	15	2	59.625 ~ 59.65 Mb	SINHCAF / MIR1593	57888 / 57887 / 57895	Eggshell strength / Eggshell strength / Eggshell thickness
1	25	2	145.1125 ~ 145.15 Mb	ENSGALG00000031299 / ENSGALG00000032430	171242	Fear-tonic immobility duration
2	21	2	37.8 ~ 37.8375 Mb	RARB / ENSGALG00000027718	127112 / 127117	Feather-crested head / Wattles weight
2	27	2	47.2 ~ 47.25 Mb	ENSGALG00000040364 / ENSGALG00000032131	127112 / 127117 / 95404	Feather-crested head / Wattles weight / Body weight (21 days)
3	13	2	33.9375 ~ 33.9625 Mb	ENSGALG00000010641 / ENSGALG00000041906	127114 / 96631	Comb weight / Jejunum length
18	155	2	3.175 ~ 3.325 Mb	ENSGALG00000001433 / ENSGALG00000001503	96651 / 135880	Body weight (hatch) / Tibia bone mineral content
19	56	2	1.325 ~ 1.375 Mb	ENSGALG00000040229 / AUTS2	64539 / 64565 / 64566 / 96621 / 96654 / 96655	Feed intake / Dry matter intake / Residual feed intake / Excreta weight / Body weight (9 days) / Body weight (14 days)
1	15	1	15.6 ~ 15.625 Mb	CPNE8	157157	Breast muscle pH
1	49	1	15.775 ~ 15.8625 Mb	CELSR1	157157	Breast muscle pH
1	51	1	16.2625 ~ 16.35 Mb	TBC1D22A	157157	Breast muscle pH
1	30	1	59.175 ~ 59.2125 Mb	BICD1	57888	Eggshell strength
1	21	1	59.8 ~ 59.8375 Mb	TMTC1	159868 / 57888 / 57887 / 57895	Eggshell effective layer thickness / Eggshell strength / Eggshell strength / Eggshell thickness
1	40	1	59.8625 ~ 59.925 Mb	TMTC1	159816 / 57888 / 57887 / 57895	Eggshell effective layer thickness / Eggshell strength / Eggshell strength / Eggshell thickness
1	18	1	91.925 ~ 91.95 Mb	LOC396098
1	32	1	92.1625 ~ 92.225 Mb	IGSF3
1	19	1	112.7875 ~ 112.825 Mb	TSPAN7	137312	Feather pecking
1	40	1	114.45 ~ 114.5125 Mb	DMD
1	25	1	144.9875 ~ 145.025 Mb	ENSGALG00000016886	171242	Fear-tonic immobility duration
1	28	1	175.4875 ~ 175.525 Mb	ENSGALG00000042570	151016 / 151017	Oviduct length / Oviduct length
1	16	1	180.6 ~ 180.625 Mb	ALKBH8
2	19	1	9.3625 ~ 9.4 Mb	PTPRN2	127112 / 157162	Feather-crested head / Breast muscle pH
2	12	1	47.125 ~ 47.15 Mb	ENSGALG00000032830	127112 / 127117 / 95404	Feather-crested head / Wattles weight / Body weight (21 days)
2	15	1	47.1625 ~ 47.1875 Mb	ENSGALG00000040364	127112 / 127117 / 95404	Feather-crested head / Wattles weight / Body weight (21 days)
3	16	1	9.975 ~ 10 Mb	ENSGALG00000031582	96629 / 96630 / 127114 / 165406	Duodenum length / Duodenum length / Comb weight / Tibia breaking strength
3	13	1	31.9625 ~ 31.9875 Mb	ENSGALG00000010554	127114 / 96631	Comb weight / Jejunum length
5	49	1	6.4625 ~ 6.5375 Mb	ENSGALG00000038775	64536	Feed intake
5	19	1	13.1875 ~ 13.2125 Mb	ENSGALG00000006454	24969	Eggshell strength
5	27	1	22.8125 ~ 22.8625 Mb	CELF1
6	18	1	27.425 ~ 27.45 Mb	ENSGALG00000008905	147744 / 147745 / 171248	Ovary weight / Ovary percentage / Fear-tonic immobility duration
6	58	1	28.4625 ~ 28.55 Mb	ENSGALG00000009152	147744 / 147745 / 171248	Ovary weight / Ovary percentage / Fear-tonic immobility duration
7	31	1	3.6 ~ 3.65 Mb	IKZF2	147742 / 127115	Ovary weight / Comb weight
7	18	1	3.6625 ~ 3.6875 Mb	IKZF2	147742 / 127115	Ovary weight / Comb weight
7	14	1	26.725 ~ 26.75 Mb	SEMA5B	147742 / 127115 / 96637 / 96679	Ovary weight / Comb weight / Ileum weight / Intestine weight/length ratio
7	19	1	26.7625 ~ 26.7875 Mb	SEMA5B	147742 / 127115 / 96637 / 96679	Ovary weight / Comb weight / Ileum weight / Intestine weight/length ratio
7	21	1	26.825 ~ 26.85 Mb	SEMA5B	147742 / 127115 / 96637 / 96679	Ovary weight / Comb weight / Ileum weight / Intestine weight/length ratio
12	31	1	5.8 ~ 5.8375 Mb	ENSGALG00000005120	157257 / 157258 / 171253	Breast muscle pH / Breast muscle pH / Fear-tonic immobility duration
14	38	1	12.95 ~ 12.9875 Mb	ENSGALG00000045677	127121 / 167276 / 167281 / 166757	Wattles length / Body weight (36 days) / Body weight / Body weight (21 days)
17	79	1	3.5125 ~ 3.5875 Mb	ENSGALG00000007079
18	123	1	1.8125 ~ 1.8625 Mb	MYH10	96649 / 96650	Ileum weight / Ileum weight
18	25	1	2.5125 ~ 2.5375 Mb	ENSGALG00000031817
18	42	1	4 ~ 4.05 Mb	TNRC6C	96651	Body weight (hatch)
20	32	1	2.1625 ~ 2.2 Mb	CHMP4B	170812	VLDL cholesterol level
20	19	1	4.95 ~ 4.975 Mb	TOP1
21	35	1	2.275 ~ 2.3 Mb	DVL1	21795 / 96660	Spleen weight / Gizzard weight
23	34	1	4.6 ~ 4.625 Mb	C23H1ORF94
1	19	0	59.9375 ~ 59.975 Mb		57888 / 57887 / 57895	Eggshell strength / Eggshell strength / Eggshell thickness
1	25	0	115.85 ~ 115.8875 Mb		177514	Egg number
2	16	0	7.75 ~ 7.7875 Mb		127112	Feather-crested head
2	34	0	38.675 ~ 38.7375 Mb		37927 / 127112 / 127117	Comb shape / Feather-crested head / Wattles weight
2	34	0	38.775 ~ 38.8375 Mb		127112 / 127117 / 37927	Feather-crested head / Wattles weight / Comb shape
2	16	0	38.85 ~ 38.8875 Mb		127112 / 127117 / 37927	Feather-crested head / Wattles weight / Comb shape
2	18	0	39.0625 ~ 39.1 Mb		165718 / 127112 / 127117	Cholesterol level / Feather-crested head / Wattles weight
3	25	0	11.425 ~ 11.475 Mb		96629 / 96630 / 127114	Duodenum length / Duodenum length / Comb weight
3	20	0	30.1875 ~ 30.225 Mb		127114 / 96631	Comb weight / Jejunum length
5	13	0	5.4 ~ 5.425 Mb		64536	Feed intake
11	51	0	13.6 ~ 13.675 Mb		157214 / 64560 / 64561 / 96641	Breast muscle pH / Feed intake / Dry matter intake / Jejunum weight
12	56	0	6.1625 ~ 6.225 Mb		126833 / 171253	Body weight / Fear-tonic immobility duration
12	35	0	6.2625 ~ 6.3 Mb		171253	Fear-tonic immobility duration
18	22	0	2.55 ~ 2.575 Mb
19	38	0	1.275 ~ 1.3125 Mb		64539 / 64565 / 64566 / 96621 / 96654 / 96655	Feed intake / Dry matter intake / Residual feed intake / Excreta weight / Body weight (9 days) / Body weight (14 days)
20	30	0	2.0125 ~ 2.05 Mb		157203	Breast muscle pH
20	52	0	4.5625 ~ 4.625 Mb
22	72	0	3.625 ~ 3.675 Mb		96665	Duodenum length
23	31	0	4.5375 ~ 4.5625 Mb

## Sheet: NW_rsb_SW_db2
Chromosome	Number_of_SNP	Number_of_gene	Region	Genes	QTL_ID	QTL_Name
4	18	7	46.725 ~ 46.7625 Mb	HNRNPDL / ENSGALG00000011184 / ENSGALG00000020193 / ENSGALG00000011190 / ENSGALG00000041294 / ENSGALG00000036311 / HPSE	96634	Ileum weight
25	98	7	0.875 ~ 0.9625 Mb	OTUD7B / ENSGALG00000043651 / MTMR11 / SF3B4 / ENSGALG00000044144 / ENSGALG00000044613 / LOC100859249	127116 / 127119	Comb weight / Wattles weight
1	106	5	112.5875 ~ 112.7625 Mb	MIR6672 / ENSGALG00000037064 / ENSGALG00000031795 / ENSGALG00000032359 / MID1IP1
22	30	5	3.5625 ~ 3.5875 Mb	ENSGALG00000013881 / TIA1 / PCYOX1 / SNRPG / ENSGALG00000042163	96665	Duodenum length
1	21	4	194.6625 ~ 194.7 Mb	ENSGALG00000030774 / ENSGALG00000029040 / RRM1 / ENSGALG00000027982	171241	Fear-tonic immobility duration
12	56	4	1.375 ~ 1.45 Mb	PRKCD / PFKFB4L / HYAL1 / HYAL2	127124	Feathered feet
1	23	3	122.9375 ~ 122.975 Mb	OFD1 / TRAPPC2 / RAB9A
1	34	3	192.975 ~ 193.025 Mb	INTS4 / ENSGALG00000041949 / RSF1	171241	Fear-tonic immobility duration
1	19	3	194.1625 ~ 194.2 Mb	ENSGALG00000000845 / ENSGALG00000006443 / ENSGALG00000044259	171241	Fear-tonic immobility duration
3	40	3	7.7625 ~ 7.8375 Mb	ENSGALG00000009069 / ENSGALG00000009078 / ENSGALG00000025299	95413 / 96630 / 127114 / 157168	Body weight (28 days) / Duodenum length / Comb weight / Breast muscle pH
15	56	3	8.35 ~ 8.4125 Mb	ENSGALG00000006430 / ENSGALG00000006455 / ENSGALG00000040504	96644 / 95398 / 95399	Ileum length / Body temperature / Body temperature
28	58	3	2.25 ~ 2.2875 Mb	ENSGALG00000001043 / ENSGALG00000025382 / ATP8B3	151183 / 151201 / 151260 / 62035 / 62047 / 127113 / 24959 / 177594	Small yellow follicle number / Small yellow follicle number / Small yellow follicle number / Ovary weight / Ovary weight / Feather-crested head / Eggshell color / Gizzard percentage
1	43	2	30.9375 ~ 31.0125 Mb	SLC38A1 / SLC38A2	139697	Feed conversion ratio
1	39	2	118.125 ~ 118.1875 Mb	PDK3 / ENSGALG00000016326	177473 / 177507	Egg number / Egg number
1	20	2	118.2375 ~ 118.275 Mb	EIF2S3 / APOO	177393 / 177463 / 177468	Egg number / Egg number / Egg number
1	41	2	118.35 ~ 118.4 Mb	ENSGALG00000034845 / PRDX4	177397 / 177467	Egg number / Egg number
1	38	2	175.475 ~ 175.5375 Mb	ENSGALG00000017085 / ENSGALG00000042570	151016 / 151017	Oviduct length / Oviduct length
3	27	2	7.8875 ~ 7.9375 Mb	ENSGALG00000020084 / ENSGALG00000009056	95413 / 96630 / 127114	Body weight (28 days) / Duodenum length / Comb weight
6	24	2	7.9375 ~ 7.975 Mb	JMJD1C / ENSGALG00000027741	147744 / 147745	Ovary weight / Ovary percentage
10	22	2	14.6375 ~ 14.6625 Mb	CHD2 / ENSGALG00000030267	171252	Fear-tonic immobility duration
10	20	2	14.675 ~ 14.7 Mb	CHD2 / ENSGALG00000039173	139395 / 171252	Feed conversion ratio / Fear-tonic immobility duration
15	30	2	8.2375 ~ 8.275 Mb	CABIN1 / ENSGALG00000033815	96644 / 95398 / 95399	Ileum length / Body temperature / Body temperature
24	37	2	1.9875 ~ 2.025 Mb	NTM / MIR1601	177414 / 171256 / 171257 / 171258 / 64569 / 64570	Age at first egg / Fear-tonic immobility duration / Fear-tonic immobility duration / Fear-tonic immobility duration / Feed conversion ratio / Feed conversion ratio
25	79	2	1.5125 ~ 1.575 Mb	ENSGALG00000028381 / MEF2D	139459 / 139535 / 127116 / 127119 / 96668	Feed conversion ratio / Feed conversion ratio / Comb weight / Wattles weight / Ileum weight
28	57	2	1.8125 ~ 1.85 Mb	ZAP70 / LOC101748229	151147 / 151161 / 151219 / 151262 / 151269 / 62040 / 127113 / 177593 / 24959	Small yellow follicle number / Small yellow follicle number / Small yellow follicle number / Small yellow follicle number / Small yellow follicle number / Ovary weight / Feather-crested head / Gizzard percentage / Eggshell color
1	21	1	35.75 ~ 35.7875 Mb	CNOT2
1	26	1	37.675 ~ 37.7125 Mb	KCNC2
1	25	1	37.825 ~ 37.8625 Mb	LOC112533299
1	23	1	112.5 ~ 112.5375 Mb	LOC101751443	137310	Feather pecking
1	31	1	112.775 ~ 112.8375 Mb	ENSGALG00000016251	137312	Feather pecking
1	23	1	114.45 ~ 114.4875 Mb	DMD
1	21	1	117.9625 ~ 118 Mb	POLA1	177495	Egg number
1	18	1	123.325 ~ 123.3625 Mb	ENSGALG00000026383
1	44	1	193.125 ~ 193.1875 Mb	PAK1	171241	Fear-tonic immobility duration
1	35	1	193.2375 ~ 193.3 Mb	MYO7A	171241	Fear-tonic immobility duration
1	14	1	193.3375 ~ 193.3625 Mb	ENSGALG00000040478	171241	Fear-tonic immobility duration
1	20	1	194.1125 ~ 194.15 Mb	ENSGALG00000000845	171241	Fear-tonic immobility duration
2	47	1	107.6625 ~ 107.7375 Mb	ENSGALG00000015211	127112 / 127117 / 140468	Feather-crested head / Wattles weight / Eggshell stiffness
5	34	1	6.475 ~ 6.525 Mb	SPON1	64536	Feed intake
7	37	1	3.15 ~ 3.2125 Mb	ERBB4	147742	Ovary weight
7	24	1	3.225 ~ 3.2625 Mb	ERBB4	147742	Ovary weight
7	16	1	3.2875 ~ 3.3125 Mb	ERBB4	147742	Ovary weight
7	14	1	3.325 ~ 3.35 Mb	ERBB4	147742	Ovary weight
13	52	1	7.3375 ~ 7.4 Mb	GABRB2	137244 / 137300 / 147740	Feather pecking / Feather pecking / Testes weight
1	15	0	112.55 ~ 112.575 Mb
1	12	0	117.7625 ~ 117.7875 Mb
1	16	0	118.8375 ~ 118.8625 Mb
3	23	0	8.225 ~ 8.2625 Mb		96630 / 127114 / 96629	Duodenum length / Comb weight / Duodenum length
7	26	0	3.6 ~ 3.6375 Mb		147742 / 127115	Ovary weight / Comb weight
13	30	0	7.0125 ~ 7.05 Mb		147740 / 147741	Testes weight / Testes percentage
13	18	0	7.2375 ~ 7.2625 Mb		147740	Testes weight
15	23	0	7.475 ~ 7.5 Mb		96644	Ileum length

## Sheet: NY_rsb_SW_db2
Chromosome	Number_of_SNP	Number_of_gene	Region	Genes	QTL_ID	QTL_Name
22	52	7	3.55 ~ 3.6 Mb	ENSGALG00000013882 / ENSGALG00000013881 / TIA1 / PCYOX1 / SNRPG / ENSGALG00000042163 / TGFA	96665	Duodenum length
18	93	6	2.1625 ~ 2.2625 Mb	STX8 / CFAP52 / ENSGALG00000045737 / ENSGALG00000001261 / USP43 / ARHGAP44
19	27	6	5.3625 ~ 5.4 Mb	ENSGALG00000021592 / ENSGALG00000023787 / ENSGALG00000024507 / WDR81 / ENSGALG00000035107 / SERPINF2	64567 / 64568 / 96656 / 96657	Feed intake / Feed intake / Duodenum length / Gizzard weight
19	92	5	6.8125 ~ 6.9125 Mb	ULK2 / ENSGALG00000004763 / ENSGALG00000004778 / ENSGALG00000037828 / ENSGALG00000004793	64568 / 96657 / 177602	Feed intake / Gizzard weight / Intestine length
27	119	5	3.4875 ~ 3.5625 Mb	RAB18L / DUSP3 / SOST / MEOX1 / ETV4	127120 / 127127 / 177603 / 160532 / 160533 / 130479 / 130480	Wattles weight / Comb weight / Intestine length / Skin weight / Skin percentage / Femur bone mineral content / Femur weight
19	19	4	5.325 ~ 5.35 Mb	ENSGALG00000030316 / RILP / PRPF8 / ENSGALG00000038204	64567 / 64568 / 96656 / 96657	Feed intake / Feed intake / Duodenum length / Gizzard weight
20	36	3	8.4875 ~ 8.5375 Mb	MRGBP / ENSGALG00000005609 / ENSGALG00000005628
3	17	2	5.6625 ~ 5.7 Mb	SNRPB2 / ENSGALG00000008732	15602 / 127114	Receiving feather pecking / Comb weight
3	27	2	7.8875 ~ 7.9375 Mb	ENSGALG00000020084 / ENSGALG00000009056	127114 / 95413 / 96630	Comb weight / Body weight (28 days) / Duodenum length
4	22	2	34.925 ~ 34.9625 Mb	PURG / WRN	96633 / 171247	Ileum length / Fear-tonic immobility duration
6	24	2	7.9375 ~ 7.975 Mb	JMJD1C / ENSGALG00000027741	147744 / 147745	Ovary weight / Ovary percentage
11	26	2	10.4375 ~ 10.475 Mb	CEBPG / PEPD	139570 / 64560	Feed conversion ratio / Feed intake
21	32	2	6.475 ~ 6.5125 Mb	ENSGALG00000004889 / ENSGALG00000043327	96661	Ileum length
25	79	2	1.5125 ~ 1.575 Mb	ENSGALG00000028381 / MEF2D	139459 / 139535 / 96668 / 127116 / 127119	Feed conversion ratio / Feed conversion ratio / Ileum weight / Comb weight / Wattles weight
26	29	2	2.475 ~ 2.5 Mb	IKBKE / ENSGALG00000038943		Excreta weight / Duodenum weight / Feed conversion ratio
1	16	1	108.275 ~ 108.3 Mb	DSCAM
2	12	1	41.2625 ~ 41.2875 Mb	ENSGALG00000011518	127112 / 127117 / 135692	Feather-crested head / Wattles weight / Body weight (hatch)
3	18	1	5.575 ~ 5.6125 Mb	KIF16B	127114	Comb weight
3	18	1	5.9875 ~ 6.025 Mb	ENSGALG00000035400	127114	Comb weight
3	12	1	7.7125 ~ 7.7375 Mb	ENSGALG00000009086	127114 / 95413 / 96630 / 157168	Comb weight / Body weight (28 days) / Duodenum length / Breast muscle pH
3	13	1	7.8375 ~ 7.8625 Mb	ENSGALG00000009078	157168 / 127114 / 95413 / 96630	Breast muscle pH / Comb weight / Body weight (28 days) / Duodenum length
3	14	1	8.55 ~ 8.575 Mb	ENSGALG00000008998	127114 / 96630 / 96629	Comb weight / Duodenum length / Duodenum length
3	21	1	12.3375 ~ 12.375 Mb	CDC42BPA	127114 / 96630	Comb weight / Duodenum length
4	29	1	77.075 ~ 77.1125 Mb	PROM1	57901 / 170430 / 170434 / 170436 / 170437	Eggshell weight / Heart weight / Proventriculus weight / Gizzard weight / Gizzard weight
4	16	1	85.7625 ~ 85.8 Mb	FGFRL1
5	20	1	10.15 ~ 10.1875 Mb	RIC3
18	133	1	1.8 ~ 1.8625 Mb	MYH10	96649 / 96650	Ileum weight / Ileum weight
18	40	1	2.2875 ~ 2.3375 Mb	FAM18B1
18	110	1	2.475 ~ 2.5875 Mb	ENSGALG00000031817
18	58	1	2.65 ~ 2.7125 Mb	COX10
19	39	1	6.1125 ~ 6.15 Mb	SSH2	64567 / 64568 / 96656 / 96657 / 177602	Feed intake / Feed intake / Duodenum length / Gizzard weight / Intestine length
20	32	1	2.1625 ~ 2.2 Mb	CHMP4B	170812	VLDL cholesterol level
21	31	1	6.025 ~ 6.05 Mb	EPHB2	157267 / 96661	Breast muscle pH / Ileum length
27	34	1	3.4375 ~ 3.4625 Mb	KCNJ9	127120 / 127127 / 177603 / 160532 / 160533 / 130479 / 130480	Wattles weight / Comb weight / Intestine length / Skin weight / Skin percentage / Femur bone mineral content / Femur weight
3	17	0	5.75 ~ 5.7875 Mb		127114	Comb weight
3	16	0	5.875 ~ 5.9125 Mb		127114	Comb weight
3	16	0	8.05 ~ 8.0875 Mb		127114 / 95413 / 96630 / 96629	Comb weight / Body weight (28 days) / Duodenum length / Duodenum length
3	28	0	8.225 ~ 8.275 Mb		127114 / 96630 / 96629	Comb weight / Duodenum length / Duodenum length
3	16	0	18.3875 ~ 18.4125 Mb		127114	Comb weight
3	23	0	21.7125 ~ 21.75 Mb		127114	Comb weight
3	18	0	77.3625 ~ 77.4 Mb		127114	Comb weight
7	19	0	3.6125 ~ 3.6375 Mb		147742 / 127115	Ovary weight / Comb weight
11	67	0	13.5875 ~ 13.6875 Mb		64560 / 157214 / 64561 / 96641	Feed intake / Breast muscle pH / Dry matter intake / Jejunum weight
15	53	0	10.175 ~ 10.225 Mb		95428	Breast muscle percentage
18	37	0	2.4125 ~ 2.4625 Mb
18	21	0	2.775 ~ 2.8 Mb
