# Supplementary material for: Comparison of Selection Signatures between Korean Native and Commercial Chickens Using 600K SNP Array Data
Source: Genes (Basel). 2021 May 27;12(6):824. doi: 10.3390/genes12060824 (PMC8230197; doi:10.3390/genes12060824)
Supplement: Supplementary file 1 [file genes-12-00824-s001.zip › sub_table_3.xlsx]

## Sheet: NG_rsb_SW_db2
Chromosome	Number_of_SNP	Number_of_gene	Region	Genes	QTL_ID	QTL_Name
25	73	16	1.85 ~ 1.9125 Mb	CHTOP / S100A1 / S100A13 / ENSGALG00000042721 / S100A16 / S100A4 / ENSGALG00000026613 / S100A6 / S100A9 / ENSGALG00000032403 / ENSGALG00000039344 / ENSGALG00000039876 / ENSGALG00000039750 / ENSGALG00000038552 / ENSGALG00000032318 / ENSGALG00000000341	127116 / 127119 / 96668	Comb weight / Wattles weight / Ileum weight
8	30	7	7.4375 ~ 7.4875 Mb	LOC112532947 / LOC112532954 / LOC112532946 / ENSGALG00000004607 / NPL / MIR1618 / ENSGALG00000031484	127123 / 147743 / 157180	Feathered feet / Ovary percentage / Breast muscle pH
22	38	6	3.5625 ~ 3.6 Mb	ENSGALG00000013881 / TIA1 / PCYOX1 / SNRPG / ENSGALG00000042163 / TGFA	96665	Duodenum length
1	87	5	80.775 ~ 80.925 Mb	UPK1B / ENSGALG00000019240 / IGSF11 / ENSGALG00000042901 / ENSGALG00000027022
4	12	5	5.1625 ~ 5.1875 Mb	ENSGALG00000039706 / ATP11C / ENSGALG00000006636 / ENSGALG00000006637 / ENSGALG00000006707
4	54	5	43.5625 ~ 43.6625 Mb	ENSGALG00000010744 / HMGB2 / SAP30 / ENSGALG00000010755 / ENSGALG00000032195	96634	Ileum weight
5	16	5	15.775 ~ 15.8 Mb	ENSGALG00000038239 / ENSGALG00000014569 / ENSGALG00000034811 / ENSGALG00000025270 / ENSGALG00000040729
12	50	5	6.075 ~ 6.125 Mb	ENSGALG00000018264 / ENSGALG00000018265 / ENSGALG00000018266 / ENSGALG00000029394 / ENSGALG00000005128	171253	Fear-tonic immobility duration
15	17	5	9.9375 ~ 9.9625 Mb	PEBP1 / ENSGALG00000039903 / ENSGALG00000028830 / DDX54 / ENSGALG00000046479	96644 / 95399	Ileum length / Body temperature
15	34	5	10.0875 ~ 10.125 Mb	ENSGALG00000007720 / ENSGALG00000043595 / P2RX6 / ENSGALG00000028023 / ENSGALG00000002204	95428	Breast muscle percentage
28	61	5	2.0875 ~ 2.1375 Mb	DOT1L / ENSGALG00000000996 / ENSGALG00000031729 / ENSGALG00000044112 / MKNK2	151222 / 62038 / 127113 / 177594 / 24959 / 135727	Small yellow follicle number / Ovary weight / Feather-crested head / Gizzard percentage / Eggshell color / Body weight (hatch)
1	90	4	22.125 ~ 22.275 Mb	ENSGALG00000037808 / HYAL6 / WASL / ENSGALG00000038974	157158	Breast muscle pH
1	32	3	65.1875 ~ 65.25 Mb	ENSGALG00000013154 / ENSGALG00000019277 / ENSGALG00000019276	158502 / 158503 / 158523 / 158599 / 158600 / 158634 / 64486 / 62153 / 62158 / 62161 / 62163 / 63771 / 63772 / 63773 / 63774 / 63775 / 63776 / 63777 / 63778 / 63779 / 63780 / 63781 / 63782 / 63783 / 63784 / 63785 / 63786 / 63787 / 63788 / 63789 / 63790 / 63791 / 63792 / 63793 / 63794 / 63795 / 63796 / 63797 / 63798 / 63799 / 63800 / 63801 / 63802 / 63803 / 63804 / 63805 / 63806 / 63807 / 63808 / 6…	Eggshell effective layer thickness / Eggshell effective layer thickness / Eggshell effective layer thickness / Eggshell thickness / Eggshell thickness / Eggshell thickness / Egg number / Body weight (70 days) / Body weight (84 days) / Body weight (98 days) / Body weight (112 days) / Egg weight / Egg weight / Egg weight / Egg weight / Egg weight / Egg weight / Egg weight / Egg weight / Egg weight …
1	48	3	65.4 ~ 65.4875 Mb	ENSGALG00000033855 / ENSGALG00000038347 / ENSGALG00000013177	158450 / 158451 / 158453 / 158454 / 158455 / 158456 / 158457 / 158458 / 158459 / 158460 / 158461 / 158510 / 158522 / 158530 / 158531 / 158532 / 158533 / 158534 / 158535 / 158536 / 158537 / 158538 / 64486 / 62153 / 62158 / 62161 / 62163 / 63771 / 63772 / 63773 / 63774 / 63775 / 63776 / 63777 / 63778 / 63779 / 63780 / 63781 / 63782 / 63783 / 63784 / 63785 / 63786 / 63787 / 63788 / 63789 / 63790 / 6…	Eggshell effective layer thickness / Eggshell effective layer thickness / Eggshell effective layer thickness / Eggshell effective layer thickness / Eggshell effective layer thickness / Eggshell effective layer thickness / Eggshell effective layer thickness / Eggshell effective layer thickness / Eggshell effective layer thickness / Eggshell effective layer thickness / Eggshell effective layer thic…
1	20	3	80.5 ~ 80.5375 Mb	ENSGALG00000015025 / ENSGALG00000037278 / CHD1L
2	22	3	23.9 ~ 23.9375 Mb	ENSGALG00000009691 / ENSGALG00000026123 / PDK4	127112 / 96617 / 171246	Feather-crested head / pH of digestive tract contents / Fear-tonic immobility duration
2	39	3	28.5125 ~ 28.5875 Mb	ENSGALG00000010803 / ENSGALG00000010804 / ENSGALG00000010809	127112 / 96617 / 157164	Feather-crested head / pH of digestive tract contents / Breast muscle pH
3	29	3	96.65 ~ 96.7 Mb	ENSGALG00000016427 / ENSGALG00000043731 / ENSGALG00000016433	127114	Comb weight
3	28	3	97.1625 ~ 97.2125 Mb	HPCAL1 / MIR6655 / ODC1	127114	Comb weight
7	34	3	16.825 ~ 16.875 Mb	ENSGALG00000009293 / ENSGALG00000025238 / ENSGALG00000009301	147742 / 127115 / 71125	Ovary weight / Comb weight / Abdominal fat percentage
8	23	3	7.125 ~ 7.15 Mb	CACYBP / ENSGALG00000035154 / RABGAP1L	127123 / 147743	Feathered feet / Ovary percentage
13	46	3	16.8625 ~ 16.925 Mb	PDLIM4 / ENSGALG00000035707 / SLC22A4	96643 / 64562	Breast muscle weight / Feed conversion ratio
22	119	3	2.9125 ~ 2.9875 Mb	SLC4A5 / ENSGALG00000013528 / ENSGALG00000036638	96665	Duodenum length
1	17	2	29.6125 ~ 29.65 Mb	PPHLN1 / PRICKLE1	157158	Breast muscle pH
1	46	2	64.575 ~ 64.6625 Mb	ENSGALG00000034057 / AEBP2	158476 / 158612 / 158627 / 158644 / 158646 / 158647 / 158671 / 158706 / 158707 / 158708 / 158709 / 158710 / 158752 / 158753 / 158756 / 158766 / 158787 / 158788 / 158796 / 158827 / 158931 / 158932 / 158933 / 158934 / 158935 / 158966 / 158967 / 159018 / 159038 / 159042 / 159043 / 159066 / 159068 / 159070 / 159087 / 159102 / 159121 / 159134 / 137307 / 64486 / 62153 / 62158 / 62161 / 62163 / 63771 / …	Eggshell effective layer thickness / Eggshell effective layer thickness / Eggshell effective layer thickness / Eggshell thickness / Eggshell effective layer thickness / Eggshell effective layer thickness / Eggshell effective layer thickness / Eggshell effective layer thickness / Eggshell effective layer thickness / Eggshell effective layer thickness / Eggshell effective layer thickness / Eggshell…
1	12	2	65.2625 ~ 65.2875 Mb	ENSGALG00000019276 / ENSGALG00000031293	158474 / 158501 / 158524 / 158527 / 158549 / 158596 / 158639 / 158652 / 64486 / 62153 / 62158 / 62161 / 62163 / 63771 / 63772 / 63773 / 63774 / 63775 / 63776 / 63777 / 63778 / 63779 / 63780 / 63781 / 63782 / 63783 / 63784 / 63785 / 63786 / 63787 / 63788 / 63789 / 63790 / 63791 / 63792 / 63793 / 63794 / 63795 / 63796 / 63797 / 63798 / 63799 / 63800 / 63801 / 63802 / 63803 / 63804 / 63805 / 63806 /…	Eggshell effective layer thickness / Eggshell effective layer thickness / Eggshell effective layer thickness / Eggshell thickness / Eggshell effective layer thickness / Eggshell thickness / Eggshell thickness / Eggshell thickness / Egg number / Body weight (70 days) / Body weight (84 days) / Body weight (98 days) / Body weight (112 days) / Egg weight / Egg weight / Egg weight / Egg weight / Egg w…
1	44	2	80.65 ~ 80.725 Mb	ENSGALG00000044114 / ENSGALG00000015077
1	30	2	88.725 ~ 88.775 Mb	CD200 / ENSGALG00000015398	157231	Thigh muscle pH
1	48	2	116.65 ~ 116.7375 Mb	ENSGALG00000016288 / ENSGALG00000035313
1	32	2	165.8 ~ 165.85 Mb	ELF1 / WBP4
2	23	2	2.575 ~ 2.6125 Mb	WNT3A / ENSGALG00000005401	19279 / 19280 / 19281 / 19282 / 19283 / 19284 / 19285 / 19286 / 19287 / 127112	Body weight (84 days) / Carcass weight / Drumstick and thigh weight / Drumstick and thigh muscle weight / Breast muscle weight / Wing weight / Wing percentage / Shank length / Shank circumference / Feather-crested head
2	17	2	26.6375 ~ 26.675 Mb	ENSGALG00000035140 / ENSGALG00000010722	127112 / 96617 / 157164	Feather-crested head / pH of digestive tract contents / Breast muscle pH
2	18	2	28.075 ~ 28.1125 Mb	ENSGALG00000010792 / MEOX2	127112 / 96617 / 157164	Feather-crested head / pH of digestive tract contents / Breast muscle pH
2	27	2	28.6 ~ 28.65 Mb	ENSGALG00000027240 / AGR2	127112 / 96617 / 157164	Feather-crested head / pH of digestive tract contents / Breast muscle pH
2	12	2	104.5625 ~ 104.5875 Mb	KCTD1 / ENSGALG00000036534	127112 / 127117	Feather-crested head / Wattles weight
3	13	2	28.525 ~ 28.55 Mb	ENSGALG00000029553 / ENSGALG00000036544	127114 / 96631	Comb weight / Jejunum length
3	13	2	96.9125 ~ 96.9375 Mb	ENSGALG00000016441 / RRM2	127114	Comb weight
4	77	2	43.375 ~ 43.5125 Mb	ENSGALG00000030588 / ENSGALG00000010744	179271 / 179272 / 179273 / 96634	Pullorum disease susceptibility / Pullorum disease susceptibility / Pullorum disease susceptibility / Ileum weight
4	13	2	74.0375 ~ 74.0625 Mb	ENSGALG00000014386 / LGI2	170430 / 170436 / 170437	Heart weight / Gizzard weight / Gizzard weight
5	46	2	14.275 ~ 14.3625 Mb	MOB2 / BRSK2	24504 / 24972	Abdominal fat percentage / Yolk weight
5	19	2	24.2625 ~ 24.3 Mb	RHOV / VPS18
7	23	2	16.7125 ~ 16.75 Mb	ENSGALG00000009286 / ATF2	147742 / 127115 / 71125	Ovary weight / Comb weight / Abdominal fat percentage
11	42	2	18.35 ~ 18.4 Mb	BANP / ENSGALG00000042565
14	45	2	2.4625 ~ 2.525 Mb	ENSGALG00000031466 / ENSGALG00000041959	127121	Wattles length
14	64	2	4.2625 ~ 4.325 Mb	RNF216 / SMURF1	127121 / 95397 / 24974	Wattles length / Body temperature / Egg production rate
14	22	2	4.9 ~ 4.9375 Mb	ENSGALG00000004888 / SREBF1	127121 / 95397 / 24974	Wattles length / Body temperature / Egg production rate
15	35	2	3.8 ~ 3.8375 Mb	SLC15A4 / TMEM132C
20	24	2	3.7375 ~ 3.775 Mb	ENSGALG00000037393 / MYBL2
25	23	2	0.8875 ~ 0.925 Mb	OTUD7B / ENSGALG00000043651	127116 / 127119	Comb weight / Wattles weight
1	13	1	20.5875 ~ 20.6125 Mb	PLXNB2	157158	Breast muscle pH
1	23	1	20.6625 ~ 20.7 Mb	PLXNB2	157158	Breast muscle pH
1	24	1	21.05 ~ 21.0875 Mb	GRM8	157158	Breast muscle pH
1	18	1	22.525 ~ 22.5625 Mb	CADPS2	157158	Breast muscle pH
1	12	1	29.5375 ~ 29.5625 Mb	ENSGALG00000040505	157158	Breast muscle pH
1	26	1	32.9125 ~ 32.95 Mb	USP15
1	16	1	35.75 ~ 35.775 Mb	CNOT2
1	59	1	38.95 ~ 39.05 Mb	ENSGALG00000035278
1	22	1	39.4625 ~ 39.5 Mb	PAWR
1	31	1	64.9 ~ 64.9375 Mb	PDE3A	158449 / 158504 / 158513 / 158514 / 158515 / 158516 / 158545 / 158592 / 158653 / 158661 / 158662 / 158663 / 158664 / 158714 / 158847 / 158848 / 158875 / 158876 / 158877 / 158878 / 158915 / 158916 / 158987 / 159053 / 159054 / 159055 / 159056 / 159109 / 159182 / 159186 / 137308 / 64486 / 62153 / 62158 / 62161 / 62163 / 63771 / 63772 / 63773 / 63774 / 63775 / 63776 / 63777 / 63778 / 63779 / 63780 / …	Eggshell effective layer thickness / Eggshell effective layer thickness / Eggshell effective layer thickness / Eggshell effective layer thickness / Eggshell effective layer thickness / Eggshell effective layer thickness / Eggshell effective layer thickness / Eggshell thickness / Eggshell thickness / Eggshell thickness / Eggshell thickness / Eggshell thickness / Eggshell thickness / Eggshell thick…
1	91	1	64.9875 ~ 65.15 Mb	PDE3A	158498 / 158499 / 158500 / 158528 / 158540 / 158541 / 158567 / 158585 / 158588 / 158589 / 158590 / 158591 / 158597 / 158598 / 158628 / 158629 / 158630 / 158650 / 158658 / 158668 / 158669 / 158771 / 158772 / 158773 / 158774 / 158799 / 158800 / 158806 / 158807 / 158819 / 158858 / 158865 / 158886 / 158907 / 158908 / 158909 / 158922 / 158923 / 158924 / 158955 / 158973 / 158974 / 159040 / 159041 / 159…	Eggshell effective layer thickness / Eggshell effective layer thickness / Eggshell effective layer thickness / Eggshell effective layer thickness / Eggshell effective layer thickness / Eggshell effective layer thickness / Eggshell effective layer thickness / Eggshell effective layer thickness / Eggshell effective layer thickness / Eggshell effective layer thickness / Eggshell effective layer thic…
1	40	1	70.3375 ~ 70.4 Mb	ENSGALG00000046179	57887 / 95395	Eggshell strength / Body temperature
1	16	1	70.6375 ~ 70.6625 Mb	ENSGALG00000014234	57887 / 95395	Eggshell strength / Body temperature
1	18	1	70.6875 ~ 70.7125 Mb	ENSGALG00000014234	57887 / 95395	Eggshell strength / Body temperature
1	12	1	80.45 ~ 80.475 Mb	ENSGALG00000015018	139755	Feed conversion ratio
1	21	1	106.0375 ~ 106.075 Mb	RUNX1
1	35	1	117.8625 ~ 117.925 Mb	POLA1	177382 / 177383 / 177384 / 177385 / 177386 / 177387 / 177452 / 177453 / 177454 / 177455 / 177456 / 177457 / 177469 / 177470 / 177487 / 177492 / 177508 / 177512 / 177515 / 177516	Egg number / Egg number / Egg number / Egg number / Egg number / Egg number / Egg number / Egg number / Egg number / Egg number / Egg number / Egg number / Egg number / Egg number / Egg number / Egg number / Egg number / Egg number / Egg number / Egg number
1	40	1	122.8125 ~ 122.875 Mb	ENSGALG00000016575	101205	Bursa of Fabricius weight
1	14	1	182.6625 ~ 182.6875 Mb	YAP1	135878 / 64551 / 64554	Tibia length / Feed intake / Dry matter intake
1	38	1	188.975 ~ 189.025 Mb	ENSGALG00000017246	64551 / 135878 / 64554 / 64552 / 64553 / 64555	Feed intake / Tibia length / Dry matter intake / Feed intake / Feed intake / Feed intake
1	23	1	192.65 ~ 192.6875 Mb	NARS2	171241	Fear-tonic immobility duration
1	46	1	192.725 ~ 192.8 Mb	NARS2	171241	Fear-tonic immobility duration
2	13	1	2.475 ~ 2.5 Mb	WNT3A	127112	Feather-crested head
2	12	1	24.0375 ~ 24.0625 Mb	DYNC1I1	127112 / 96617	Feather-crested head / pH of digestive tract contents
2	12	1	24.075 ~ 24.1 Mb	DYNC1I1	127112 / 96617	Feather-crested head / pH of digestive tract contents
2	32	1	24.4875 ~ 24.55 Mb	SDHAF3	157164 / 127112 / 96617	Breast muscle pH / Feather-crested head / pH of digestive tract contents
2	13	1	24.825 ~ 24.85 Mb	UMAD1	127112 / 96617 / 24925 / 24961 / 157164	Feather-crested head / pH of digestive tract contents / Eggshell color / Eggshell color / Breast muscle pH
2	22	1	26.15 ~ 26.1875 Mb	PHF14	127112 / 96617 / 157164	Feather-crested head / pH of digestive tract contents / Breast muscle pH
2	17	1	28.375 ~ 28.4125 Mb	ENSGALG00000010795	127112 / 96617 / 157164	Feather-crested head / pH of digestive tract contents / Breast muscle pH
2	19	1	28.4625 ~ 28.5 Mb	ENSGALG00000036836	127112 / 96617 / 157164	Feather-crested head / pH of digestive tract contents / Breast muscle pH
2	18	1	28.775 ~ 28.8125 Mb	AHR	127112 / 96617 / 157164 / 127117	Feather-crested head / pH of digestive tract contents / Breast muscle pH / Wattles weight
2	29	1	29.075 ~ 29.1375 Mb	SNX13	127112 / 96617 / 157164 / 127117	Feather-crested head / pH of digestive tract contents / Breast muscle pH / Wattles weight
2	14	1	29.15 ~ 29.175 Mb	HDAC9	127112 / 96617 / 157164 / 127117	Feather-crested head / pH of digestive tract contents / Breast muscle pH / Wattles weight
2	12	1	108.4625 ~ 108.4875 Mb	ENSGALG00000015234	127112 / 127117	Feather-crested head / Wattles weight
3	12	1	5.4 ~ 5.425 Mb	ENSGALG00000037200	127114	Comb weight
3	12	1	81.9375 ~ 81.9625 Mb	ENSGALG00000037249	127114	Comb weight
4	15	1	82.5125 ~ 82.5375 Mb	HGFAC
5	13	1	24.9625 ~ 24.9875 Mb	ENSGALG00000031456
5	13	1	26.5625 ~ 26.5875 Mb	DPF3
5	22	1	26.6 ~ 26.6375 Mb	DPF3
5	16	1	49.775 ~ 49.8 Mb	RCOR1
6	38	1	24.275 ~ 24.325 Mb	ENSGALG00000008417	147744 / 147745	Ovary weight / Ovary percentage
7	16	1	16.8875 ~ 16.9125 Mb	ENSGALG00000036441	147742 / 127115 / 71125	Ovary weight / Comb weight / Abdominal fat percentage
7	15	1	19.75 ~ 19.775 Mb	ENSGALG00000010956	147742 / 127115 / 71125 / 37930	Ovary weight / Comb weight / Abdominal fat percentage / Comb shape
7	51	1	20.55 ~ 20.625 Mb	ENSGALG00000038369	147742 / 127115 / 71125 / 37930	Ovary weight / Comb weight / Abdominal fat percentage / Comb shape
8	27	1	17.375 ~ 17.4125 Mb	ADGRL2	127123 / 147743 / 96640	Feathered feet / Ovary percentage / Ileum length
9	24	1	7.625 ~ 7.65 Mb	EPHA4	127118	Wattles weight
12	68	1	16.7375 ~ 16.825 Mb	PDZRN3	107845	Residual feed intake
13	12	1	2.8875 ~ 2.9125 Mb	FBXW11	135709 / 157215	Shank length / Breast muscle pH
15	29	1	7.125 ~ 7.1625 Mb	MYO18B	96644	Ileum length
15	54	1	9.875 ~ 9.925 Mb	TAOK3	96644 / 95399	Ileum length / Body temperature
1	32	0	20.8125 ~ 20.85 Mb		157158	Breast muscle pH
1	22	0	22.45 ~ 22.4875 Mb		157158	Breast muscle pH
1	17	0	63.775 ~ 63.8 Mb		159022 / 159111 / 159248 / 159270 / 64486 / 62153 / 62158 / 62161 / 62163 / 63771 / 63772 / 63773 / 63774 / 63775 / 63776 / 63777 / 63778 / 63779 / 63780 / 63781 / 63782 / 63783 / 63784 / 63785 / 63786 / 63787 / 63788 / 63789 / 63790 / 63791 / 63792 / 63793 / 63794 / 63795 / 63796 / 63797 / 63798 / 63799 / 63800 / 63801 / 63802 / 63803 / 63804 / 63805 / 63806 / 63807 / 63808 / 63809 / 63810 / 638…	Eggshell effective layer thickness / Eggshell effective layer thickness / Eggshell thickness / Eggshell thickness / Egg number / Body weight (70 days) / Body weight (84 days) / Body weight (98 days) / Body weight (112 days) / Egg weight / Egg weight / Egg weight / Egg weight / Egg weight / Egg weight / Egg weight / Egg weight / Egg weight / Egg weight / Egg weight / Egg weight / Egg weight / Egg …
1	19	0	64.7125 ~ 64.7375 Mb		158551 / 158552 / 158684 / 158685 / 64486 / 62153 / 62158 / 62161 / 62163 / 63771 / 63772 / 63773 / 63774 / 63775 / 63776 / 63777 / 63778 / 63779 / 63780 / 63781 / 63782 / 63783 / 63784 / 63785 / 63786 / 63787 / 63788 / 63789 / 63790 / 63791 / 63792 / 63793 / 63794 / 63795 / 63796 / 63797 / 63798 / 63799 / 63800 / 63801 / 63802 / 63803 / 63804 / 63805 / 63806 / 63807 / 63808 / 63809 / 63810 / 638…	Eggshell effective layer thickness / Eggshell effective layer thickness / Eggshell thickness / Eggshell thickness / Egg number / Body weight (70 days) / Body weight (84 days) / Body weight (98 days) / Body weight (112 days) / Egg weight / Egg weight / Egg weight / Egg weight / Egg weight / Egg weight / Egg weight / Egg weight / Egg weight / Egg weight / Egg weight / Egg weight / Egg weight / Egg …
1	18	0	64.75 ~ 64.7875 Mb		158645 / 158693 / 158850 / 158953 / 64486 / 62153 / 62158 / 62161 / 62163 / 63771 / 63772 / 63773 / 63774 / 63775 / 63776 / 63777 / 63778 / 63779 / 63780 / 63781 / 63782 / 63783 / 63784 / 63785 / 63786 / 63787 / 63788 / 63789 / 63790 / 63791 / 63792 / 63793 / 63794 / 63795 / 63796 / 63797 / 63798 / 63799 / 63800 / 63801 / 63802 / 63803 / 63804 / 63805 / 63806 / 63807 / 63808 / 63809 / 63810 / 638…	Eggshell effective layer thickness / Eggshell effective layer thickness / Eggshell thickness / Eggshell thickness / Egg number / Body weight (70 days) / Body weight (84 days) / Body weight (98 days) / Body weight (112 days) / Egg weight / Egg weight / Egg weight / Egg weight / Egg weight / Egg weight / Egg weight / Egg weight / Egg weight / Egg weight / Egg weight / Egg weight / Egg weight / Egg …
1	13	0	70.975 ~ 71 Mb		57887	Eggshell strength
1	14	0	81.05 ~ 81.075 Mb		177574 / 177585	Gizzard weight / Gizzard percentage
1	13	0	117.3875 ~ 117.4125 Mb
1	49	0	117.6125 ~ 117.6875 Mb		177478 / 177479 / 177488	Egg number / Egg number / Egg number
1	26	0	117.7875 ~ 117.8375 Mb
2	14	0	25.525 ~ 25.55 Mb		127112 / 96617 / 157164	Feather-crested head / pH of digestive tract contents / Breast muscle pH
2	28	0	25.5625 ~ 25.6125 Mb		127112 / 96617 / 157164	Feather-crested head / pH of digestive tract contents / Breast muscle pH
2	27	0	25.9625 ~ 26.0125 Mb		127112 / 96617 / 157164	Feather-crested head / pH of digestive tract contents / Breast muscle pH
2	64	0	26.9375 ~ 27.05 Mb		127112 / 96617 / 157164	Feather-crested head / pH of digestive tract contents / Breast muscle pH
2	13	0	27.1 ~ 27.125 Mb		127112 / 96617 / 157164	Feather-crested head / pH of digestive tract contents / Breast muscle pH
2	17	0	28.2625 ~ 28.3 Mb		127112 / 96617 / 157164	Feather-crested head / pH of digestive tract contents / Breast muscle pH
2	19	0	29 ~ 29.0375 Mb		127112 / 96617 / 157164 / 127117	Feather-crested head / pH of digestive tract contents / Breast muscle pH / Wattles weight
3	21	0	5.25 ~ 5.2875 Mb		127114	Comb weight
3	23	0	5.45 ~ 5.4875 Mb		127114	Comb weight
3	12	0	97.25 ~ 97.275 Mb		127114	Comb weight
3	25	0	97.4 ~ 97.4375 Mb		127114	Comb weight
4	16	0	40.9625 ~ 40.9875 Mb		96634	Ileum weight
4	16	0	42.625 ~ 42.65 Mb		96634	Ileum weight
4	30	0	58.0125 ~ 58.0625 Mb
4	37	0	58.075 ~ 58.1375 Mb
5	15	0	19.2625 ~ 19.2875 Mb
7	17	0	16.2125 ~ 16.2375 Mb		147742 / 127115	Ovary weight / Comb weight
9	23	0	21.9625 ~ 21.9875 Mb		127118 / 157187	Wattles weight / Breast muscle pH
11	23	0	8.775 ~ 8.8 Mb		64560	Feed intake
12	23	0	6.15 ~ 6.175 Mb		171253	Fear-tonic immobility duration
12	25	0	16.3875 ~ 16.425 Mb
14	24	0	10.3375 ~ 10.3625 Mb		127121 / 167276 / 167281 / 166757	Wattles length / Body weight (36 days) / Body weight / Body weight (21 days)
20	40	0	6.1875 ~ 6.2375 Mb
22	29	0	1.65 ~ 1.675 Mb		96663 / 96664	Ileum length / Gizzard weight

## Sheet: NL_rsb_SW_db2
Chromosome	Number_of_SNP	Number_of_gene	Region	Genes	QTL_ID	QTL_Name
25	41	9	1.8625 ~ 1.9 Mb	ENSGALG00000042721 / S100A16 / ENSGALG00000037599 / ENSGALG00000026613 / S100A6 / S100A9 / EDCH1 / EDKM / EDQM2	96668 / 127116 / 127119	Ileum weight / Comb weight / Wattles weight
1	103	7	35.45 ~ 35.65 Mb	ENSGALG00000009966 / CCT2 / ENSGALG00000009976 / ENSGALG00000010018 / ENSGALG00000010029 / ENSGALG00000009959 / ENSGALG00000019352	139520 / 14418	Feed conversion ratio / Growth (119-133 days)
23	62	7	2.5375 ~ 2.5875 Mb	SRRM1 / ENSGALG00000030900 / ENSGALG00000025389 / ENSGALG00000017843 / ENSGALG00000025602 / ENSGALG00000017845 / ENSGALG00000001310	139752 / 166343	Feed conversion ratio / Fowl typhoid susceptibility
1	95	5	80.775 ~ 80.9375 Mb	UPK1B / ENSGALG00000019240 / IGSF11 / ENSGALG00000042901 / ENSGALG00000027022
1	20	3	80.5 ~ 80.5375 Mb	ENSGALG00000015025 / ENSGALG00000037278 / CHD1L
1	56	3	80.6375 ~ 80.7375 Mb	B3GAT1L / ENSGALG00000044114 / ENSGALG00000015077
2	35	3	145.7625 ~ 145.825 Mb	ENSGALG00000040957 / RPLP1 / PTK2	139320 / 127117	Feed conversion ratio / Wattles weight
4	14	3	43.575 ~ 43.6 Mb	GALNT7 / HMGB2 / SAP30	96634	Ileum weight
5	13	3	58.0875 ~ 58.1125 Mb	ENSGALG00000020342 / PYGL / TRIM9
6	42	3	2.925 ~ 2.9875 Mb	CHAT / SLC18A3 / RGR	147744 / 147745	Ovary weight / Ovary percentage
1	17	2	22.15 ~ 22.175 Mb	ENSGALG00000037808 / HYAL6	157158	Breast muscle pH
1	41	2	22.2 ~ 22.2625 Mb	WASL / ENSGALG00000038974	157158	Breast muscle pH
1	16	2	35.0875 ~ 35.1125 Mb	ENSGALG00000037779 / IL22
1	21	2	82.475 ~ 82.5125 Mb	ENSGALG00000029187 / ENSGALG00000041264	157160	Breast muscle pH
1	17	2	83.0125 ~ 83.05 Mb	QTRT2 / ZDHHC23	24943 / 177586	Yolk weight / Gizzard percentage
1	85	2	162.2375 ~ 162.4 Mb	TDRD3 / DIAPH3
1	26	2	162.5125 ~ 162.5625 Mb	DIAPH3 / ENSGALG00000044113
1	29	2	166.1625 ~ 166.2125 Mb	VWA8 / DGKH	177575	Gizzard weight
2	27	2	2.575 ~ 2.625 Mb	WNT3A / WNT9A	19279 / 19280 / 19281 / 19282 / 19283 / 19284 / 19285 / 19286 / 19287 / 127112	Body weight (84 days) / Carcass weight / Drumstick and thigh weight / Drumstick and thigh muscle weight / Breast muscle weight / Wing weight / Wing percentage / Shank length / Shank circumference / Feather-crested head
2	17	2	30.8375 ~ 30.875 Mb	RAPGEF5 / ENSGALG00000046201	127112 / 157164 / 127117	Feather-crested head / Breast muscle pH / Wattles weight
2	12	2	104.5625 ~ 104.5875 Mb	KCTD1 / ENSGALG00000036534	127112 / 127117	Feather-crested head / Wattles weight
2	90	2	145.6 ~ 145.75 Mb	ENSGALG00000042766 / CHRAC1	127117	Wattles weight
3	20	2	28.5125 ~ 28.55 Mb	ENSGALG00000029553 / ENSGALG00000036544	96631 / 127114	Jejunum length / Comb weight
4	77	2	43.375 ~ 43.5125 Mb	GALNTL6 / GALNT7	179271 / 179272 / 179273 / 96634	Pullorum disease susceptibility / Pullorum disease susceptibility / Pullorum disease susceptibility / Ileum weight
4	19	2	73.6 ~ 73.6375 Mb	STIM2 / TBC1D19	151025 / 170430 / 170436 / 170437 / 177598	Oviduct length / Heart weight / Gizzard weight / Gizzard weight / Intestine length
4	14	2	73.95 ~ 73.975 Mb	ANAPC4 / ENSGALG00000040439	170430 / 170436 / 170437 / 177598	Heart weight / Gizzard weight / Gizzard weight / Intestine length
4	13	2	74.0375 ~ 74.0625 Mb	SEPSECS / ENSGALG00000043283	170430 / 170436 / 170437	Heart weight / Gizzard weight / Gizzard weight
4	42	2	77.0875 ~ 77.15 Mb	ENSGALG00000014496 / ENSGALG00000014501	95349 / 24396 / 24405 / 170430 / 170436 / 170437 / 57901 / 170434	Carcass weight / Carcass weight / Carcass weight / Heart weight / Gizzard weight / Gizzard weight / Eggshell weight / Proventriculus weight
5	17	2	22.7625 ~ 22.7875 Mb	ENSGALG00000008080 / ENSGALG00000028710
8	27	2	21.8125 ~ 21.85 Mb	ENSGALG00000025335 / ENSGALG00000043396	127123 / 147743 / 95408	Feathered feet / Ovary percentage / Body weight (21 days)
8	17	2	24.625 ~ 24.65 Mb	ENSGALG00000010652 / ENSGALG00000021869	137241 / 127123 / 147743 / 165407	Feather pecking / Feathered feet / Ovary percentage / Tibia breaking strength
23	32	2	2.5 ~ 2.525 Mb	ENSGALG00000033084 / CLIC4
1	23	1	20.625 ~ 20.6625 Mb	PLXNB2	157158	Breast muscle pH
1	24	1	32.925 ~ 32.9625 Mb	USP15
1	21	1	35.2125 ~ 35.25 Mb	RAP1B
1	54	1	35.6875 ~ 35.7875 Mb	CNOT2
1	16	1	55.6875 ~ 55.7125 Mb	MYBPC1
1	20	1	64.6 ~ 64.6375 Mb	AEBP2	158612 / 158646 / 158708 / 158709 / 158752 / 158756 / 158787 / 158827 / 158933 / 158934 / 158966 / 159042 / 159043 / 159068 / 159070 / 159087 / 159102 / 159134 / 137307 / 64486 / 62153 / 62158 / 62161 / 62163 / 63771 / 63772 / 63773 / 63774 / 63775 / 63776 / 63777 / 63778 / 63779 / 63780 / 63781 / 63782 / 63783 / 63784 / 63785 / 63786 / 63787 / 63788 / 63789 / 63790 / 63791 / 63792 / 63793 / 6379…	Eggshell effective layer thickness / Eggshell effective layer thickness / Eggshell effective layer thickness / Eggshell effective layer thickness / Eggshell effective layer thickness / Eggshell thickness / Eggshell thickness / Eggshell effective layer thickness / Eggshell thickness / Eggshell thickness / Eggshell thickness / Eggshell effective layer thickness / Eggshell effective layer thickness …
1	47	1	65.0375 ~ 65.125 Mb	PDE3A	158528 / 158541 / 158567 / 158588 / 158589 / 158590 / 158591 / 158598 / 158650 / 158658 / 158669 / 158771 / 158772 / 158773 / 158774 / 158800 / 158806 / 158819 / 158858 / 158865 / 158886 / 158922 / 158923 / 158924 / 159040 / 159041 / 64486 / 62153 / 62158 / 62161 / 62163 / 63771 / 63772 / 63773 / 63774 / 63775 / 63776 / 63777 / 63778 / 63779 / 63780 / 63781 / 63782 / 63783 / 63784 / 63785 / 63786…	Eggshell effective layer thickness / Eggshell effective layer thickness / Eggshell effective layer thickness / Eggshell effective layer thickness / Eggshell effective layer thickness / Eggshell effective layer thickness / Eggshell effective layer thickness / Eggshell effective layer thickness / Eggshell thickness / Eggshell effective layer thickness / Eggshell thickness / Eggshell thickness / Egg…
1	29	1	70.3375 ~ 70.3875 Mb	ENSGALG00000046179	57887 / 95395	Eggshell strength / Body temperature
1	12	1	80.45 ~ 80.475 Mb	ENSGALG00000015018	139755	Feed conversion ratio
1	66	1	82.0625 ~ 82.1875 Mb	LSAMP	157160	Breast muscle pH
1	32	1	82.7875 ~ 82.8375 Mb	ENSGALG00000029187	157160 / 24943	Breast muscle pH / Yolk weight
1	17	1	108.1875 ~ 108.2125 Mb	ENSGALG00000022819
1	32	1	108.2625 ~ 108.3125 Mb	DSCAM
1	14	1	116.7125 ~ 116.7375 Mb	ENSGALG00000035313
1	35	1	117.8625 ~ 117.925 Mb	POLA1	177382 / 177383 / 177384 / 177385 / 177386 / 177387 / 177452 / 177453 / 177454 / 177455 / 177456 / 177457 / 177469 / 177470 / 177487 / 177492 / 177508 / 177512 / 177515 / 177516	Egg number / Egg number / Egg number / Egg number / Egg number / Egg number / Egg number / Egg number / Egg number / Egg number / Egg number / Egg number / Egg number / Egg number / Egg number / Egg number / Egg number / Egg number / Egg number / Egg number
1	20	1	118.125 ~ 118.15 Mb	PDK3	177507	Egg number
1	23	1	133.75 ~ 133.7875 Mb	MAP4K4
1	17	1	165.8 ~ 165.825 Mb	ELF1
1	17	1	177.4625 ~ 177.4875 Mb	ENSGALG00000017118
1	16	1	180.05 ~ 180.075 Mb	DDX10
1	36	1	186.0375 ~ 186.1 Mb	SLC36A4	135878 / 64551 / 64552 / 64553 / 64554 / 64555	Tibia length / Feed intake / Feed intake / Feed intake / Dry matter intake / Feed intake
1	32	1	186.1875 ~ 186.225 Mb	SLC36A4	135878 / 64551 / 64552 / 64553 / 64554 / 64555	Tibia length / Feed intake / Feed intake / Feed intake / Dry matter intake / Feed intake
2	35	1	2.4375 ~ 2.5 Mb	WNT3A	127112	Feather-crested head
2	22	1	26.15 ~ 26.1875 Mb	PHF14	127112 / 96617 / 157164	Feather-crested head / pH of digestive tract contents / Breast muscle pH
2	29	1	29.075 ~ 29.1375 Mb	SNX13	127112 / 96617 / 157164 / 127117	Feather-crested head / pH of digestive tract contents / Breast muscle pH / Wattles weight
2	19	1	67.4125 ~ 67.45 Mb	ENSGALG00000029497	127112 / 127117	Feather-crested head / Wattles weight
2	25	1	84.5 ~ 84.55 Mb	TMEM245	127112 / 127117 / 24917 / 24921	Feather-crested head / Wattles weight / Albumen height / Albumen height
2	19	1	145.875 ~ 145.9125 Mb	PTK2	127117	Wattles weight
2	27	1	145.925 ~ 145.975 Mb	PTK2	127117	Wattles weight
4	19	1	43.625 ~ 43.6625 Mb	ENSGALG00000032195	96634	Ileum weight
4	27	1	72.7625 ~ 72.8125 Mb	ENSGALG00000034447	15308 / 15312 / 15318 / 177580 / 177597 / 170430 / 170436 / 170437	Body weight (77 days) / Body weight (84 days) / Average daily gain / Gizzard weight / Intestine length / Heart weight / Gizzard weight / Gizzard weight
4	22	1	73.5375 ~ 73.575 Mb	STIM2	170430 / 170436 / 170437 / 177598	Heart weight / Gizzard weight / Gizzard weight / Intestine length
4	13	1	73.65 ~ 73.675 Mb	TBC1D19	151099 / 170430 / 170436 / 170437 / 177598	Oviduct weight / Heart weight / Gizzard weight / Gizzard weight / Intestine length
5	16	1	6.4625 ~ 6.4875 Mb	ENSGALG00000038775	64536	Feed intake
6	23	1	3.4125 ~ 3.45 Mb	ENSGALG00000042812	147744 / 147745	Ovary weight / Ovary percentage
6	18	1	12.3875 ~ 12.4125 Mb	ZMIZ1	147744 / 147745 / 135879 / 135882	Ovary weight / Ovary percentage / Tibia bone mineral content / Tibia volume
6	21	1	15.6125 ~ 15.6375 Mb	CAMK2G	147744 / 147745 / 135882	Ovary weight / Ovary percentage / Tibia volume
7	15	1	19.75 ~ 19.775 Mb	ENSGALG00000010956	147742 / 37930 / 71125 / 127115	Ovary weight / Comb shape / Abdominal fat percentage / Comb weight
8	17	1	17.3875 ~ 17.4125 Mb	ENSGALG00000036789	127123 / 147743 / 96640	Feathered feet / Ovary percentage / Ileum length
12	43	1	17.2625 ~ 17.3125 Mb	ENSGALG00000037856	107850 / 107851 / 108155	Residual feed intake / Residual feed intake / Residual feed intake
15	56	1	5.525 ~ 5.575 Mb	ENSGALG00000004225
15	18	1	7.15 ~ 7.175 Mb	ENSGALG00000032415	96644	Ileum length
1	15	0	6.4625 ~ 6.4875 Mb
1	17	0	20.675 ~ 20.7 Mb		157158	Breast muscle pH
1	35	0	20.8 ~ 20.85 Mb		157158	Breast muscle pH
1	46	0	34.95 ~ 35.0375 Mb
1	31	0	35.1375 ~ 35.2 Mb		157227	Breast muscle pH
1	36	0	38.9625 ~ 39.025 Mb
1	18	0	81.075 ~ 81.1125 Mb		157160 / 177574 / 177585	Breast muscle pH / Gizzard weight / Gizzard percentage
1	22	0	81.15 ~ 81.1875 Mb		177574 / 177585 / 157160	Gizzard weight / Gizzard percentage / Breast muscle pH
1	22	0	108.125 ~ 108.1625 Mb
1	13	0	117.3875 ~ 117.4125 Mb
1	31	0	117.65 ~ 117.7 Mb		177478 / 177479 / 177481 / 177488	Egg number / Egg number / Egg number / Egg number
1	20	0	117.8 ~ 117.8375 Mb
1	24	0	134.5875 ~ 134.625 Mb
1	31	0	178.125 ~ 178.175 Mb
2	46	0	43.475 ~ 43.575 Mb		127112 / 127117	Feather-crested head / Wattles weight
2	13	0	76.1 ~ 76.125 Mb		127112 / 127117	Feather-crested head / Wattles weight
2	13	0	79.3625 ~ 79.3875 Mb		127112 / 127117	Feather-crested head / Wattles weight
2	18	0	79.4125 ~ 79.4375 Mb		127112 / 127117	Feather-crested head / Wattles weight
2	21	0	145.325 ~ 145.3625 Mb		127117	Wattles weight
2	38	0	145.425 ~ 145.5 Mb		127117	Wattles weight
2	12	0	146.6875 ~ 146.7125 Mb		127117	Wattles weight
2	18	0	147.6875 ~ 147.725 Mb		127117	Wattles weight
3	51	0	36.825 ~ 36.925 Mb		127114	Comb weight
3	17	0	36.9625 ~ 37 Mb		127114	Comb weight
4	21	0	7.2375 ~ 7.275 Mb
4	13	0	7.5625 ~ 7.5875 Mb
4	22	0	33.8 ~ 33.8375 Mb		171247	Fear-tonic immobility duration
4	23	0	40.9 ~ 40.9375 Mb		96634	Ileum weight
4	24	0	40.95 ~ 40.9875 Mb		96634	Ileum weight
4	19	0	58.025 ~ 58.05 Mb
4	14	0	73.075 ~ 73.1 Mb		170430 / 170436 / 170437 / 177598	Heart weight / Gizzard weight / Gizzard weight / Intestine length
5	15	0	19.2625 ~ 19.2875 Mb
6	33	0	3.775 ~ 3.825 Mb		147744 / 147745	Ovary weight / Ovary percentage
7	15	0	1.55 ~ 1.575 Mb		147742	Ovary weight
10	48	0	4.4875 ~ 4.525 Mb		171250 / 95422	Fear-tonic immobility duration / Body weight
14	28	0	2.4625 ~ 2.5 Mb		127121	Wattles length
14	70	0	10.3 ~ 10.375 Mb		127121 / 167276 / 167281 / 166757	Wattles length / Body weight (36 days) / Body weight / Body weight (21 days)
27	109	0	2.1375 ~ 2.2 Mb		127120 / 127122 / 127127 / 96624 / 24978 / 130479 / 130480	Wattles weight / Wattles length / Comb weight / pH of digestive tract contents / Egg production rate / Femur bone mineral content / Femur weight
27	174	0	2.2375 ~ 2.3375 Mb		127120 / 127122 / 127127 / 96624 / 130479 / 130480	Wattles weight / Wattles length / Comb weight / pH of digestive tract contents / Femur bone mineral content / Femur weight

## Sheet: NR_rsb_SW_db2
Chromosome	Number_of_SNP	Number_of_gene	Region	Genes	QTL_ID	QTL_Name
25	52	12	1.85 ~ 1.9 Mb	ENSGALG00000042129 / S100A1 / S100A13 / ENSGALG00000042721 / S100A16 / ENSGALG00000037599 / ENSGALG00000026613 / S100A6 / S100A9 / EDCH1 / EDKM / EDQM2	96668 / 127116 / 127119	Ileum weight / Comb weight / Wattles weight
1	174	7	182.5625 ~ 182.825 Mb	ENSGALG00000033291 / ENSGALG00000017184 / ENSGALG00000017185 / BIRC2 / YAP1 / C1H11ORF70 / CEP126	139509 / 139595 / 139607 / 139625 / 139685 / 139718 / 139776 / 139787 / 139283 / 139303 / 139304 / 139390 / 135878 / 64551 / 64554	Feed conversion ratio / Feed conversion ratio / Feed conversion ratio / Feed conversion ratio / Feed conversion ratio / Feed conversion ratio / Feed conversion ratio / Feed conversion ratio / Feed conversion ratio / Feed conversion ratio / Feed conversion ratio / Feed conversion ratio / Tibia length / Feed intake / Dry matter intake
7	97	6	26.3 ~ 26.4625 Mb	CLASP1 / LOC112532844 / NIFK / TSN / ENSGALG00000026460 / IQCB1	139591 / 147742 / 64529 / 96637 / 96679 / 95407 / 127115	Feed conversion ratio / Ovary weight / Feed conversion ratio / Ileum weight / Intestine weight/length ratio / Body weight (21 days) / Comb weight
12	58	6	6.0625 ~ 6.125 Mb	WNT7A / ENSGALG00000018264 / ENSGALG00000018265 / ENSGALG00000018266 / ENSGALG00000029394 / ENSGALG00000005128	19304 / 19305 / 19306 / 19307 / 171253	Carcass weight / Breast muscle weight / Shank circumference / Breast muscle weight / Fear-tonic immobility duration
22	43	6	3.5625 ~ 3.6125 Mb	ENSGALG00000013881 / TIA1 / PCYOX1 / SNRPG / ENSGALG00000042163 / TGFA	96665	Duodenum length
1	42	5	182.4625 ~ 182.5375 Mb	ENSGALG00000033291 / ENSGALG00000019063 / ENSGALG00000026297 / ENSGALG00000019061 / ENSGALG00000019060	139619 / 135878 / 64551 / 64554	Feed conversion ratio / Tibia length / Feed intake / Dry matter intake
1	120	5	185.9 ~ 186.1 Mb	ENSGALG00000040433 / ENSGALG00000026639 / ENSGALG00000044263 / ENSGALG00000025722 / ENSGALG00000017227	16746 / 135878 / 64551 / 64554 / 64552 / 64555 / 64553	Eggshell thickness / Tibia length / Feed intake / Dry matter intake / Feed intake / Feed intake / Feed intake
5	26	4	22.7625 ~ 22.8 Mb	C1QTNF4 / ENSGALG00000028710 / NDUFS3 / KBTBD4
9	74	4	4.1 ~ 4.2 Mb	A4GNT / DZIP1L / ENSGALG00000042979 / CLDN18	127118 / 160534	Wattles weight / Skin percentage
15	22	4	2.625 ~ 2.65 Mb	EP400 / PUS1 / ENSGALG00000030751 / ULK1
1	16	3	185.7125 ~ 185.7375 Mb	GPR83 / ENSGALG00000037354 / PANX1	139527 / 139392 / 135878 / 64551 / 64554 / 64552 / 64555 / 64553	Feed conversion ratio / Feed conversion ratio / Tibia length / Feed intake / Dry matter intake / Feed intake / Feed intake / Feed intake
10	25	3	13.1125 ~ 13.1375 Mb	ENSGALG00000044204 / ENSGALG00000025378 / ENSGALG00000018258	171252	Fear-tonic immobility duration
15	103	3	2.5 ~ 2.6125 Mb	ENSGALG00000046171 / NOC4L / EP400
15	42	3	6.8125 ~ 6.85 Mb	ENSGALG00000013851 / ENSGALG00000029947 / MVK	96644 / 177573 / 160529 / 160530	Ileum length / Liver percentage / Skin weight / Skin percentage
1	18	2	42.8625 ~ 42.8875 Mb	ENSGALG00000033106 / ENSGALG00000011198	95427 / 24938 / 24939 / 24940	Breast muscle percentage / Yolk weight / Yolk weight / Yolk weight
1	83	2	116.6125 ~ 116.7625 Mb	IL1RAPL1 / ENSGALG00000035313
1	28	2	133.9125 ~ 133.95 Mb	ENSGALG00000030526 / ENSGALG00000016785
1	17	2	185.7625 ~ 185.7875 Mb	ENSGALG00000043027 / ENSGALG00000028976	135878 / 64551 / 64554 / 64552 / 64555 / 64553	Tibia length / Feed intake / Dry matter intake / Feed intake / Feed intake / Feed intake
2	12	2	28.5375 ~ 28.5625 Mb	ANKMY2 / BZW2	127112 / 96617 / 157164	Feather-crested head / pH of digestive tract contents / Breast muscle pH
2	36	2	35.9875 ~ 36.05 Mb	KAT2B / SGO1	127112 / 127117 / 24958	Feather-crested head / Wattles weight / Eggshell color
2	12	2	104.5625 ~ 104.5875 Mb	ENSGALG00000015124 / ENSGALG00000036534	127112 / 127117	Feather-crested head / Wattles weight
7	33	2	26.675 ~ 26.725 Mb	DIRC2 / SEMA5B	147742 / 96637 / 96679 / 127115	Ovary weight / Ileum weight / Intestine weight/length ratio / Comb weight
8	20	2	21.825 ~ 21.85 Mb	ENSGALG00000025335 / ENSGALG00000043396	127123 / 147743 / 95408	Feathered feet / Ovary percentage / Body weight (21 days)
9	29	2	5.075 ~ 5.1125 Mb	STK25 / BOK	127118	Wattles weight
15	44	2	3.7875 ~ 3.8375 Mb	ENSGALG00000002695 / ENSGALG00000002714
20	40	2	12.55 ~ 12.6 Mb	CYP24A1 / ENSGALG00000007796	24946 / 24947 / 24948 / 171255	Age at sexual maturity / Age at sexual maturity / Age at sexual maturity / Fear-tonic immobility duration
23	30	2	1.9125 ~ 1.9375 Mb	ENSGALG00000036006 / WDTC1	14436	Growth (161-175 days)
1	13	1	20.5875 ~ 20.6125 Mb	PLXNB2	157158	Breast muscle pH
1	29	1	20.625 ~ 20.675 Mb	PLXNB2	157158	Breast muscle pH
1	24	1	21.0625 ~ 21.1 Mb	GRM8	157158	Breast muscle pH
1	59	1	38.95 ~ 39.05 Mb	ENSGALG00000035278
1	13	1	42.825 ~ 42.85 Mb	ENSGALG00000011177	95427 / 24938 / 24939 / 24940	Breast muscle percentage / Yolk weight / Yolk weight / Yolk weight
1	13	1	58.675 ~ 58.7 Mb	SYT10	57888	Eggshell strength
1	81	1	98.525 ~ 98.675 Mb	USP25
1	25	1	112.7875 ~ 112.8375 Mb	TSPAN7	137312	Feather pecking
1	19	1	133.7625 ~ 133.7875 Mb	MAP4K4
1	20	1	133.875 ~ 133.9 Mb	ENSGALG00000043044
1	14	1	183.85 ~ 183.875 Mb	CNTN5	135878 / 64551 / 64554 / 64552 / 64555	Tibia length / Feed intake / Dry matter intake / Feed intake / Feed intake
1	61	1	186.175 ~ 186.2625 Mb	ENSGALG00000017227	135878 / 64551 / 64554 / 64552 / 64555 / 64553	Tibia length / Feed intake / Dry matter intake / Feed intake / Feed intake / Feed intake
2	22	1	1.05 ~ 1.0875 Mb	ENSGALG00000005188	127112	Feather-crested head
2	24	1	7.6875 ~ 7.7375 Mb	PAXIP1	127112	Feather-crested head
2	21	1	24.5 ~ 24.5375 Mb	SDHAF3	157164 / 127112 / 96617	Breast muscle pH / Feather-crested head / pH of digestive tract contents
2	12	1	28.1 ~ 28.125 Mb	MEOX2	127112 / 96617 / 157164	Feather-crested head / pH of digestive tract contents / Breast muscle pH
2	14	1	28.625 ~ 28.65 Mb	AGR2	127112 / 96617 / 157164	Feather-crested head / pH of digestive tract contents / Breast muscle pH
2	29	1	29.075 ~ 29.1375 Mb	SNX13	127112 / 96617 / 157164 / 127117	Feather-crested head / pH of digestive tract contents / Breast muscle pH / Wattles weight
2	13	1	30.8375 ~ 30.8625 Mb	RAPGEF5	127112 / 157164 / 127117	Feather-crested head / Breast muscle pH / Wattles weight
2	19	1	34.2 ~ 34.2375 Mb	ANKRD28	127112 / 127117	Feather-crested head / Wattles weight
2	47	1	34.825 ~ 34.9125 Mb	TBC1D5	21734 / 127112 / 127117	Spleen weight / Feather-crested head / Wattles weight
2	25	1	38 ~ 38.05 Mb	TOP2B	127112 / 127117	Feather-crested head / Wattles weight
2	12	1	38.1125 ~ 38.1375 Mb	ENSGALG00000033901	127112 / 127117	Feather-crested head / Wattles weight
3	64	1	29.7625 ~ 29.875 Mb	ENSGALG00000010134	127114 / 96631	Comb weight / Jejunum length
3	20	1	106.85 ~ 106.8875 Mb	MSRA
4	14	1	43.4125 ~ 43.4375 Mb	GALNTL6	96634	Ileum weight
4	13	1	73.6 ~ 73.625 Mb	STIM2	177598 / 170430 / 170436 / 170437	Intestine length / Heart weight / Gizzard weight / Gizzard weight
5	24	1	6.45 ~ 6.4875 Mb	SPON1	64536	Feed intake
5	15	1	22.8125 ~ 22.8375 Mb	CELF1
5	25	1	24.875 ~ 24.9125 Mb	RPAP1
5	18	1	39.625 ~ 39.65 Mb	ENSGALG00000010518
9	43	1	4.4875 ~ 4.5375 Mb	RYK	127118 / 160534	Wattles weight / Skin percentage
9	23	1	5.025 ~ 5.05 Mb	ENSGALG00000005788	127118	Wattles weight
10	34	1	10.0875 ~ 10.125 Mb	ENSGALG00000004945	171251	Fear-tonic immobility duration
12	23	1	6.025 ~ 6.05 Mb	WNT7A	171253	Fear-tonic immobility duration
12	55	1	6.1375 ~ 6.2 Mb	BARX1	171253	Fear-tonic immobility duration
12	22	1	18.0875 ~ 18.1125 Mb	ENSGALG00000008263
15	66	1	2.3875 ~ 2.475 Mb	ENSGALG00000002242	19474 / 19475	Abdominal fat weight / Abdominal fat percentage
15	21	1	4.3 ~ 4.325 Mb	ENSGALG00000002742
15	53	1	4.3375 ~ 4.3875 Mb	ENSGALG00000002742
15	22	1	4.4125 ~ 4.4375 Mb	ENSGALG00000002742
22	36	1	2.9375 ~ 2.9625 Mb	ENSGALG00000013528	96665	Duodenum length
1	35	0	20.8 ~ 20.85 Mb		157158	Breast muscle pH
1	14	0	58.475 ~ 58.5 Mb		57888	Eggshell strength
1	34	0	58.5125 ~ 58.575 Mb		57888	Eggshell strength
1	14	0	98.4875 ~ 98.5125 Mb
1	23	0	101.475 ~ 101.5125 Mb
1	23	0	112.5875 ~ 112.625 Mb
1	31	0	115.85 ~ 115.9 Mb		177514	Egg number
1	17	0	117.65 ~ 117.675 Mb		177478 / 177488	Egg number / Egg number
1	61	0	134.5875 ~ 134.6875 Mb
1	19	0	190.7375 ~ 190.775 Mb		64552 / 171241	Feed intake / Fear-tonic immobility duration
2	16	0	7.75 ~ 7.7875 Mb		127112	Feather-crested head
2	14	0	28.775 ~ 28.8 Mb		127112 / 96617 / 157164 / 127117	Feather-crested head / pH of digestive tract contents / Breast muscle pH / Wattles weight
2	19	0	29 ~ 29.0375 Mb		127112 / 96617 / 157164 / 127117	Feather-crested head / pH of digestive tract contents / Breast muscle pH / Wattles weight
2	19	0	39.525 ~ 39.5625 Mb		127112 / 127117	Feather-crested head / Wattles weight
2	13	0	147.7125 ~ 147.7375 Mb		127117	Wattles weight
3	13	0	10.9875 ~ 11.0125 Mb		96629 / 96630 / 127114	Duodenum length / Duodenum length / Comb weight
3	18	0	11.175 ~ 11.2125 Mb		96629 / 96630 / 127114	Duodenum length / Duodenum length / Comb weight
3	20	0	30.1875 ~ 30.225 Mb		127114 / 96631	Comb weight / Jejunum length
3	26	0	36.825 ~ 36.875 Mb		127114	Comb weight
3	19	0	36.8875 ~ 36.925 Mb		127114	Comb weight
3	17	0	36.9625 ~ 37 Mb		127114	Comb weight
7	29	0	26.4875 ~ 26.5375 Mb		147742 / 64529 / 96637 / 96679 / 95407 / 127115	Ovary weight / Feed conversion ratio / Ileum weight / Intestine weight/length ratio / Body weight (21 days) / Comb weight
8	18	0	17.375 ~ 17.4 Mb		127123 / 147743 / 96640	Feathered feet / Ovary percentage / Ileum length
9	19	0	7.125 ~ 7.15 Mb		127118	Wattles weight
9	93	0	20.8125 ~ 20.925 Mb		127118 / 157186	Wattles weight / Breast muscle pH
10	35	0	9.5625 ~ 9.6 Mb		171251	Fear-tonic immobility duration
10	43	0	9.625 ~ 9.6625 Mb		171251	Fear-tonic immobility duration
10	26	0	9.7 ~ 9.725 Mb		171251	Fear-tonic immobility duration
11	29	0	4.325 ~ 4.3625 Mb		64559	Feed intake
11	22	0	5.6375 ~ 5.6625 Mb		64559	Feed intake
22	52	0	3.625 ~ 3.6625 Mb		96665	Duodenum length

## Sheet: NW_rsb_SW_db2
Chromosome	Number_of_SNP	Number_of_gene	Region	Genes	QTL_ID	QTL_Name
25	85	9	0.975 ~ 1.0125 Mb	ENSGALG00000028706 / ENSGALG00000024141 / ENSGALG00000039987 / ENSGALG00000028843 / ENSGALG00000040425 / ENSGALG00000045923 / ENSGALG00000045397 / ENSGALG00000037114 / ENSGALG00000030308	127116 / 127119	Comb weight / Wattles weight
15	102	8	9.8625 ~ 9.975 Mb	ENSGALG00000030143 / TAOK3 / PEBP1 / ENSGALG00000039903 / ENSGALG00000028830 / DDX54 / ENSGALG00000046479 / ENSGALG00000007512	96644 / 95399	Ileum length / Body temperature
1	90	6	118.1125 ~ 118.275 Mb	PDK3 / ENSGALG00000016326 / ZFX / ENSGALG00000033758 / EIF2S3 / APOO	177393 / 177463 / 177468 / 177473 / 177489 / 177507 / 37945	Egg number / Egg number / Egg number / Egg number / Egg number / Egg number / Immunoglobulin Y level
5	35	6	24.4125 ~ 24.475 Mb	ENSGALG00000008514 / ENSGALG00000029522 / ENSGALG00000027874 / ENSGALG00000034891 / INO80 / MIR6544
4	30	5	5.125 ~ 5.1875 Mb	ENSGALG00000039706 / ATP11C / ENSGALG00000006636 / ENSGALG00000006637 / ENSGALG00000006707
5	44	5	24.95 ~ 25.0375 Mb	TYRO3 / ENSGALG00000031456 / MGA / ENSGALG00000030172 / MIR6685
15	34	5	10.0875 ~ 10.125 Mb	AIFM3 / ENSGALG00000043595 / P2RX6 / C14ORF166B / ENSGALG00000002204	95428	Breast muscle percentage
22	30	5	3.5625 ~ 3.5875 Mb	C22H2ORF42 / TIA1 / ENSGALG00000013878 / SNRPG / ENSGALG00000042163	96665	Duodenum length
1	68	4	118.3125 ~ 118.4125 Mb	SAT1 / ACOT9 / ENSGALG00000034845 / PRDX4	177394 / 177395 / 177396 / 177397 / 177464 / 177465 / 177466 / 177467	Egg number / Egg number / Egg number / Egg number / Egg number / Egg number / Egg number / Egg number
25	98	4	0.875 ~ 0.95 Mb	OTUD7B / ENSGALG00000043651 / ENSGALG00000035923 / ENSGALG00000013352	127116 / 127119	Comb weight / Wattles weight
1	59	3	22.1625 ~ 22.2625 Mb	HYAL6 / WASL / ENSGALG00000038974	157158	Breast muscle pH
1	31	3	52.1375 ~ 52.1875 Mb	MCM5 / HMOX1 / TOM1	96626 / 96627	Body weight (9 days) / Duodenum weight
1	91	3	112.55 ~ 112.7 Mb	MIR6672 / ENSGALG00000037064 / ENSGALG00000031795
1	35	3	177.4625 ~ 177.5125 Mb	MIPEP / LOC112531616 / ENSGALG00000035746
1	44	3	182.7625 ~ 182.825 Mb	YAP1 / C1H11ORF70 / CEP126	135878 / 64551 / 64554	Tibia length / Feed intake / Dry matter intake
1	26	3	187.8875 ~ 187.9375 Mb	NOX4 / ENSGALG00000044242 / TYR	135878 / 64551 / 64554 / 64552 / 64553 / 64555 / 24954	Tibia length / Feed intake / Dry matter intake / Feed intake / Feed intake / Feed intake / Albumen height
2	22	3	23.9 ~ 23.9375 Mb	ASB4 / MIR6601 / PDK4	127112 / 96617 / 171246	Feather-crested head / pH of digestive tract contents / Fear-tonic immobility duration
2	36	3	137.9625 ~ 138.025 Mb	ZHX2 / ENSGALG00000027485 / DERL1	127117	Wattles weight
2	30	3	138.1375 ~ 138.1875 Mb	WDYHV1 / ATAD2 / FBXO32	177559 / 127117	Egg number / Wattles weight
7	34	3	16.825 ~ 16.875 Mb	CHN1 / MIR1570 / CHRNA1	147742 / 71125 / 127115	Ovary weight / Abdominal fat percentage / Comb weight
14	48	3	10.1 ~ 10.15 Mb	ENSGALG00000042981 / PMM2 / ABAT	127121 / 167276 / 167281 / 166757	Wattles length / Body weight (36 days) / Body weight / Body weight (21 days)
15	42	3	6.8125 ~ 6.85 Mb	UBE3B / ENSGALG00000029947 / MVK	96644 / 177573 / 160529 / 160530	Ileum length / Liver percentage / Skin weight / Skin percentage
1	81	2	122.7625 ~ 122.8875 Mb	GEMIN8 / GPM6B	101205	Bursa of Fabricius weight
1	15	2	165.825 ~ 165.85 Mb	ELF1 / WBP4
1	22	2	189.1 ~ 189.1375 Mb	DDIAS / RAB30	135878 / 64554 / 64552 / 64553 / 64555	Tibia length / Dry matter intake / Feed intake / Feed intake / Feed intake
1	31	2	194.5125 ~ 194.5625 Mb	ENSGALG00000017342 / FOLR1	171241	Fear-tonic immobility duration
2	22	2	102.675 ~ 102.7125 Mb	ENSGALG00000014935 / ENSGALG00000014936	127112 / 127117	Feather-crested head / Wattles weight
2	19	2	128.3625 ~ 128.4 Mb	STK3 / OSR2	127112 / 127117	Feather-crested head / Wattles weight
3	19	2	0.9 ~ 0.9375 Mb	VRK2 / ENSGALG00000030022	135699 / 135737	Comb area / Body weight (112 days)
4	19	2	73.6 ~ 73.6375 Mb	ENSGALG00000014355 / ENSGALG00000029673	151025 / 170430 / 170436 / 170437 / 177598	Oviduct length / Heart weight / Gizzard weight / Gizzard weight / Intestine length
5	12	2	24.275 ~ 24.3 Mb	ENSGALG00000028047 / ENSGALG00000008496
5	23	2	24.4875 ~ 24.525 Mb	INO80 / ENSGALG00000041449
5	31	2	24.8875 ~ 24.9375 Mb	ENSGALG00000008628 / TYRO3
8	20	2	21.825 ~ 21.85 Mb	ENSGALG00000025335 / ENSGALG00000043396	127123 / 147743 / 95408	Feathered feet / Ovary percentage / Body weight (21 days)
10	41	2	14.2125 ~ 14.25 Mb	SV2B / ENSGALG00000030341	171252	Fear-tonic immobility duration
15	23	2	7.0125 ~ 7.0375 Mb	ENSGALG00000005512 / ENSGALG00000035042	96644	Ileum length
22	81	2	2.925 ~ 2.975 Mb	TSPAN33 / TACR1	96665	Duodenum length
24	29	2	2 ~ 2.025 Mb	ENSGALG00000001437 / ENSGALG00000025328	64569 / 64570 / 171256 / 171257 / 171258	Feed conversion ratio / Feed conversion ratio / Fear-tonic immobility duration / Fear-tonic immobility duration / Fear-tonic immobility duration
1	24	1	32.925 ~ 32.9625 Mb	USP15
1	66	1	38.95 ~ 39.0625 Mb	ENSGALG00000035278
1	18	1	39.225 ~ 39.25 Mb	SYT1
1	29	1	70.3375 ~ 70.3875 Mb	ENSGALG00000046179	95395 / 57887	Body temperature / Eggshell strength
1	12	1	112.4125 ~ 112.4375 Mb	ENSGALG00000043274
1	29	1	112.4875 ~ 112.5375 Mb	LOC101751443	137310	Feather pecking
1	17	1	112.7125 ~ 112.7375 Mb	ENSGALG00000032359
1	52	1	112.75 ~ 112.85 Mb	TSPAN7	137312	Feather pecking
1	19	1	116.3875 ~ 116.425 Mb	IL1RAPL1
1	29	1	116.65 ~ 116.7 Mb	IL1RAPL1
1	14	1	116.7125 ~ 116.7375 Mb	ENSGALG00000035313
1	45	1	117.85 ~ 117.9375 Mb	POLA1	177382 / 177383 / 177384 / 177385 / 177386 / 177387 / 177452 / 177453 / 177454 / 177455 / 177456 / 177457 / 177469 / 177470 / 177472 / 177487 / 177492 / 177508 / 177512 / 177513 / 177515 / 177516	Egg number / Egg number / Egg number / Egg number / Egg number / Egg number / Egg number / Egg number / Egg number / Egg number / Egg number / Egg number / Egg number / Egg number / Egg number / Egg number / Egg number / Egg number / Egg number / Egg number / Egg number / Egg number
1	21	1	117.9625 ~ 118 Mb	POLA1	177495	Egg number
1	20	1	182.65 ~ 182.6875 Mb	YAP1	135878 / 64551 / 64554	Tibia length / Feed intake / Dry matter intake
1	32	1	182.7 ~ 182.75 Mb	YAP1	135878 / 64551 / 64554	Tibia length / Feed intake / Dry matter intake
1	14	1	187.85 ~ 187.875 Mb	NOX4	135878 / 64551 / 64554 / 64552 / 64553 / 64555 / 24954	Tibia length / Feed intake / Dry matter intake / Feed intake / Feed intake / Feed intake / Albumen height
1	36	1	188.6625 ~ 188.7125 Mb	ENSGALG00000041546	135878 / 64551 / 64554 / 64552 / 64553 / 64555 / 24954	Tibia length / Feed intake / Dry matter intake / Feed intake / Feed intake / Feed intake / Albumen height
1	32	1	188.725 ~ 188.775 Mb	ENSGALG00000041546	24954 / 135878 / 64551 / 64554 / 64552 / 64553 / 64555	Albumen height / Tibia length / Feed intake / Dry matter intake / Feed intake / Feed intake / Feed intake
1	49	1	188.9625 ~ 189.0375 Mb	ME3	64551 / 135878 / 64554 / 64552 / 64553 / 64555	Feed intake / Tibia length / Dry matter intake / Feed intake / Feed intake / Feed intake
1	12	1	189.0625 ~ 189.0875 Mb	PRCP	135878 / 64554 / 64552 / 64553 / 64555	Tibia length / Dry matter intake / Feed intake / Feed intake / Feed intake
1	16	1	190.5125 ~ 190.5375 Mb	EED	64552 / 64553 / 171241	Feed intake / Feed intake / Fear-tonic immobility duration
1	31	1	192.65 ~ 192.7 Mb	NARS2	171241	Fear-tonic immobility duration
1	46	1	192.725 ~ 192.8 Mb	NARS2	171241	Fear-tonic immobility duration
2	13	1	16.55 ~ 16.575 Mb	GPR158	127112	Feather-crested head
2	21	1	16.625 ~ 16.6625 Mb	GPR158	127112	Feather-crested head
2	21	1	16.9625 ~ 17 Mb	KIAA1217	127112	Feather-crested head
2	19	1	17.0375 ~ 17.075 Mb	KIAA1217	127112	Feather-crested head
2	28	1	24.0375 ~ 24.1 Mb	DYNC1I1	127112 / 96617	Feather-crested head / pH of digestive tract contents
2	32	1	24.4875 ~ 24.55 Mb	SDHAF3	157164 / 127112 / 96617	Breast muscle pH / Feather-crested head / pH of digestive tract contents
2	25	1	24.825 ~ 24.875 Mb	UMAD1	127112 / 96617 / 24925 / 24961 / 157164	Feather-crested head / pH of digestive tract contents / Eggshell color / Eggshell color / Breast muscle pH
2	19	1	28.4625 ~ 28.5 Mb	SOSTDC1	127112 / 96617 / 157164	Feather-crested head / pH of digestive tract contents / Breast muscle pH
2	25	1	38 ~ 38.05 Mb	TOP2B	127112 / 127117	Feather-crested head / Wattles weight
2	20	1	68.8625 ~ 68.9 Mb	ENSGALG00000012906	127112 / 127117 / 157165	Feather-crested head / Wattles weight / Breast muscle pH
2	12	1	80.8125 ~ 80.8375 Mb	ENSGALG00000013083	127112 / 127117	Feather-crested head / Wattles weight
2	21	1	136.05 ~ 136.0875 Mb	EXT1	127117	Wattles weight
2	12	1	138.0875 ~ 138.1125 Mb	ZHX1	127117	Wattles weight
2	12	1	141.275 ~ 141.3 Mb	ENSGALG00000025407	127117	Wattles weight
2	15	1	141.3875 ~ 141.4125 Mb	ENSGALG00000039533	127117	Wattles weight
3	13	1	6.9875 ~ 7.0125 Mb	ENSGALG00000009107	127114	Comb weight
3	15	1	7.475 ~ 7.5 Mb	FSHR	127114 / 95413 / 157168	Comb weight / Body weight (28 days) / Breast muscle pH
4	40	1	43.375 ~ 43.45 Mb	ENSGALG00000030588	96634	Ileum weight
4	14	1	43.4625 ~ 43.4875 Mb	ENSGALG00000030588	96634	Ileum weight
4	27	1	72.7625 ~ 72.8125 Mb	ENSGALG00000034447	15308 / 15312 / 15318 / 177580 / 177597 / 170430 / 170436 / 170437	Body weight (77 days) / Body weight (84 days) / Average daily gain / Gizzard weight / Intestine length / Heart weight / Gizzard weight / Gizzard weight
4	22	1	73.5375 ~ 73.575 Mb	ENSGALG00000014355	170430 / 170436 / 170437 / 177598	Heart weight / Gizzard weight / Gizzard weight / Intestine length
5	21	1	6.4375 ~ 6.475 Mb	ENSGALG00000038775	64536	Feed intake
5	52	1	26.55 ~ 26.65 Mb	DPF3
5	16	1	26.775 ~ 26.8 Mb	RGS6
5	19	1	26.95 ~ 26.9875 Mb	SIPA1L1
14	60	1	9.5375 ~ 9.5875 Mb	ENSGALG00000042288	127121 / 167276 / 167281 / 166757	Wattles length / Body weight (36 days) / Body weight / Body weight (21 days)
14	121	1	10.25 ~ 10.3875 Mb	ENSGALG00000045589	127121 / 167276 / 167281 / 166757	Wattles length / Body weight (36 days) / Body weight / Body weight (21 days)
14	75	1	11.0375 ~ 11.1125 Mb	RBFOX1	127121 / 167276 / 167281 / 166757	Wattles length / Body weight (36 days) / Body weight / Body weight (21 days)
14	48	1	12.65 ~ 12.7 Mb	ADCY9	127121 / 167276 / 167281 / 166757	Wattles length / Body weight (36 days) / Body weight / Body weight (21 days)
1	22	0	22.45 ~ 22.4875 Mb		157158	Breast muscle pH
1	63	0	117.6125 ~ 117.7125 Mb		177478 / 177479 / 177480 / 177481 / 177488 / 177493	Egg number / Egg number / Egg number / Egg number / Egg number / Egg number
1	20	0	117.8 ~ 117.8375 Mb
1	28	0	122.5375 ~ 122.5875 Mb
1	57	0	122.6 ~ 122.6875 Mb
1	19	0	190.7375 ~ 190.775 Mb		64552 / 171241	Feed intake / Fear-tonic immobility duration
1	13	0	192.0125 ~ 192.0375 Mb		171241	Fear-tonic immobility duration
2	14	0	25.525 ~ 25.55 Mb		127112 / 96617 / 157164	Feather-crested head / pH of digestive tract contents / Breast muscle pH
2	20	0	25.5625 ~ 25.6 Mb		127112 / 96617 / 157164	Feather-crested head / pH of digestive tract contents / Breast muscle pH
2	17	0	129.35 ~ 129.3875 Mb		127112 / 127117	Feather-crested head / Wattles weight
2	30	0	136.125 ~ 136.1875 Mb		127117	Wattles weight
3	17	0	36.9625 ~ 37 Mb		127114	Comb weight
4	13	0	58.1125 ~ 58.1375 Mb
7	15	0	1.55 ~ 1.575 Mb		147742	Ovary weight
10	26	0	15.575 ~ 15.6125 Mb		171252	Fear-tonic immobility duration
14	31	0	10.7875 ~ 10.825 Mb		127121 / 167276 / 167281 / 166757	Wattles length / Body weight (36 days) / Body weight / Body weight (21 days)
14	26	0	10.8625 ~ 10.8875 Mb		127121 / 167276 / 167281 / 166757	Wattles length / Body weight (36 days) / Body weight / Body weight (21 days)
14	96	0	11.125 ~ 11.225 Mb		127121 / 167276 / 167281 / 166757	Wattles length / Body weight (36 days) / Body weight / Body weight (21 days)
14	36	0	11.3375 ~ 11.375 Mb		127121 / 167276 / 167281 / 166757	Wattles length / Body weight (36 days) / Body weight / Body weight (21 days)
14	80	0	11.425 ~ 11.5 Mb		127121 / 167276 / 167281 / 166757	Wattles length / Body weight (36 days) / Body weight / Body weight (21 days)
24	37	0	1.275 ~ 1.3 Mb		64569 / 64570	Feed conversion ratio / Feed conversion ratio

## Sheet: NY_rsb_SW_db2
Chromosome	Number_of_SNP	Number_of_gene	Region	Genes	QTL_ID	QTL_Name
22	38	6	3.5625 ~ 3.6 Mb	C22H2ORF42 / TIA1 / ENSGALG00000013878 / SNRPG / ENSGALG00000042163 / ENSGALG00000024024	96665	Duodenum length
5	43	5	24.4375 ~ 24.5125 Mb	ENSGALG00000029522 / CHAC1 / ENSGALG00000034891 / INO80 / ENSGALG00000027916
12	36	5	6.0875 ~ 6.125 Mb	ENSGALG00000018264 / ENSGALG00000018265 / ENSGALG00000018266 / ENSGALG00000029394 / ENSGALG00000005128	171253	Fear-tonic immobility duration
15	34	5	10.0875 ~ 10.125 Mb	AIFM3 / ENSGALG00000043595 / P2RX6 / C14ORF166B / ENSGALG00000002204	95428	Breast muscle percentage
3	29	4	18.6125 ~ 18.6625 Mb	ENSGALG00000009453 / ENSGALG00000009457 / ENSGALG00000034303 / MARK1	15628 / 15629 / 127114	Feather pecking / Feather pecking / Comb weight
1	31	3	52.1375 ~ 52.1875 Mb	MCM5 / HMOX1 / ENSGALG00000012552	96626 / 96627	Body weight (9 days) / Duodenum weight
2	36	3	137.9625 ~ 138.025 Mb	ZHX2 / ENSGALG00000027485 / DERL1	127117	Wattles weight
2	22	3	138.1375 ~ 138.175 Mb	WDYHV1 / ATAD2 / FBXO32	177559 / 127117	Egg number / Wattles weight
6	50	3	9.825 ~ 9.8875 Mb	A1CF / ENSGALG00000045004 / PRKG1	139504 / 139531 / 139537 / 139543 / 139589 / 139661 / 139712 / 139709 / 139733 / 139743 / 139760 / 139761 / 139781 / 139786 / 139402 / 139404 / 139406 / 139432 / 139433 / 139434 / 140419 / 140425 / 137239 / 137240 / 135879 / 135882 / 135883 / 147744 / 147745	Feed conversion ratio / Feed conversion ratio / Feed conversion ratio / Feed conversion ratio / Feed conversion ratio / Feed conversion ratio / Feed conversion ratio / Feed conversion ratio / Feed conversion ratio / Feed conversion ratio / Feed conversion ratio / Feed conversion ratio / Feed conversion ratio / Feed conversion ratio / Feed conversion ratio / Feed conversion ratio / Feed conversion…
7	40	3	18.7625 ~ 18.825 Mb	KLHL41 / BBS5 / ENSGALG00000010657	139623 / 147742 / 71125 / 127115 / 37930	Feed conversion ratio / Ovary weight / Abdominal fat percentage / Comb weight / Comb shape
7	17	3	18.9375 ~ 18.9625 Mb	LRP2 / RDH7L / RDH7L	147742 / 71125 / 127115 / 37930	Ovary weight / Abdominal fat percentage / Comb weight / Comb shape
20	23	3	9.625 ~ 9.6625 Mb	PRPF6 / SAMD10 / ZNF512B
1	39	2	169.8875 ~ 169.95 Mb	RNASEH2B / ENSGALG00000035652	107868 / 107980 / 108187 / 108188 / 150812 / 150813 / 150912 / 151053 / 151054 / 151055 / 64819 / 64879 / 64926 / 170428 / 170431 / 170433 / 170438 / 170439 / 170440 / 170441 / 170442 / 177578	Comb length / Comb height / Comb weight / Comb weight / Oviduct length / Oviduct length / Oviduct weight / Oviduct weight / Oviduct weight / Oviduct weight / Feed intake / Feed intake / Feed intake / Heart weight / Liver weight / Proventriculus weight / Gizzard weight / Heart weight / Liver weight / Proventriculus weight / Gizzard weight / Gizzard weight
1	31	2	170.0625 ~ 170.125 Mb	SERPINE3 / INTS6	107881 / 107882 / 107883 / 150817 / 151058 / 151059 / 16817 / 16818 / 16819 / 16820 / 16821 / 16822 / 130472 / 130473 / 65925 / 65926 / 65927 / 65928 / 65929 / 65930 / 170428 / 170431 / 170433 / 170438 / 170439 / 170440 / 170441 / 170442	Comb length / Comb length / Comb length / Oviduct length / Oviduct weight / Oviduct weight / Average daily gain / Average daily gain / Body weight (90 days) / Breast muscle weight / Drumstick and thigh muscle weight / Wing weight / Tibia strength / Femur bone mineral content / Body weight (28 days) / Body weight (56 days) / Body weight (98 days) / Body weight (112 days) / Average daily gain / Ave…
2	17	2	30.8375 ~ 30.875 Mb	ENSGALG00000034024 / ENSGALG00000046201	127112 / 127117 / 157164	Feather-crested head / Wattles weight / Breast muscle pH
2	13	2	78.4375 ~ 78.4625 Mb	ANKRD33B / ENSGALG00000040769	127112 / 127117	Feather-crested head / Wattles weight
2	12	2	104.5625 ~ 104.5875 Mb	KCTD1 / ENSGALG00000036534	127112 / 127117	Feather-crested head / Wattles weight
2	19	2	128.3625 ~ 128.4 Mb	STK3 / OSR2	127112 / 127117	Feather-crested head / Wattles weight
2	15	2	138.275 ~ 138.3 Mb	ENSGALG00000035478 / ENSGALG00000041158	127117	Wattles weight
3	15	2	0.9125 ~ 0.9375 Mb	VRK2 / ENSGALG00000030022	135699 / 135737	Comb area / Body weight (112 days)
3	12	2	18.0375 ~ 18.0625 Mb	ENSGALG00000009426 / ENSGALG00000041034	15625 / 127114	Feather pecking / Comb weight
4	19	2	73.6 ~ 73.6375 Mb	STIM2 / TBC1D19	151025 / 177598 / 170430 / 170436 / 170437	Oviduct length / Intestine length / Heart weight / Gizzard weight / Gizzard weight
5	19	2	24.2625 ~ 24.3 Mb	RHOV / VPS18
6	18	2	9.775 ~ 9.8 Mb	ENSGALG00000003701 / ENSGALG00000003751	139504 / 139531 / 139537 / 139543 / 139589 / 139661 / 139712 / 139709 / 139733 / 139743 / 139760 / 139761 / 139781 / 139786 / 139402 / 139404 / 139406 / 139432 / 139433 / 139434 / 140419 / 140425 / 137239 / 137240 / 135879 / 135882 / 135883 / 147744 / 147745	Feed conversion ratio / Feed conversion ratio / Feed conversion ratio / Feed conversion ratio / Feed conversion ratio / Feed conversion ratio / Feed conversion ratio / Feed conversion ratio / Feed conversion ratio / Feed conversion ratio / Feed conversion ratio / Feed conversion ratio / Feed conversion ratio / Feed conversion ratio / Feed conversion ratio / Feed conversion ratio / Feed conversion…
7	26	2	16.825 ~ 16.8625 Mb	CHN1 / MIR1570	147742 / 71125 / 127115	Ovary weight / Abdominal fat percentage / Comb weight
7	36	2	19.7125 ~ 19.775 Mb	ENSGALG00000010943 / ENSGALG00000010956	147742 / 71125 / 127115 / 37930	Ovary weight / Abdominal fat percentage / Comb weight / Comb shape
15	44	2	3.7875 ~ 3.8375 Mb	SLC15A4 / TMEM132C
19	22	2	6.9375 ~ 6.9625 Mb	ENSGALG00000004820 / VPS53	137302 / 177602	Feather pecking / Intestine length
19	37	2	8.0125 ~ 8.05 Mb	APPBP2 / USP32	71126 / 96658	Abdominal fat percentage / Ileum weight
19	36	2	8.4125 ~ 8.45 Mb	LHX1 / AATF	71126 / 96658 / 96659	Abdominal fat percentage / Ileum weight / Jejunum length
20	21	2	9.725 ~ 9.75 Mb	DNAJC5 / TPD52L2	139614	Feed conversion ratio
1	26	1	22.2125 ~ 22.25 Mb	WASL	157158	Breast muscle pH
1	52	1	38.9625 ~ 39.05 Mb	ENSGALG00000035278
1	20	1	65.0875 ~ 65.125 Mb	PDE3A	158528 / 158590 / 158591 / 158650 / 158658 / 158773 / 158774 / 158819 / 177584 / 64486 / 62153 / 62158 / 62161 / 62163 / 63771 / 63772 / 63773 / 63774 / 63775 / 63776 / 63777 / 63778 / 63779 / 63780 / 63781 / 63782 / 63783 / 63784 / 63785 / 63786 / 63787 / 63788 / 63789 / 63790 / 63791 / 63792 / 63793 / 63794 / 63795 / 63796 / 63797 / 63798 / 63799 / 63800 / 63801 / 63802 / 63803 / 63804 / 63805 …	Eggshell effective layer thickness / Eggshell effective layer thickness / Eggshell effective layer thickness / Eggshell thickness / Eggshell effective layer thickness / Eggshell thickness / Eggshell thickness / Eggshell thickness / Gizzard percentage / Egg number / Body weight (70 days) / Body weight (84 days) / Body weight (98 days) / Body weight (112 days) / Egg weight / Egg weight / Egg weight…
1	22	1	70.35 ~ 70.3875 Mb	ENSGALG00000046179	57887 / 95395	Eggshell strength / Body temperature
1	20	1	107.0125 ~ 107.05 Mb	TTC3
1	44	1	116.625 ~ 116.7 Mb	IL1RAPL1
1	14	1	116.7125 ~ 116.7375 Mb	ENSGALG00000035313
1	12	1	118.175 ~ 118.2 Mb	ZFX
1	48	1	122.8125 ~ 122.8875 Mb	ENSGALG00000016575	101205	Bursa of Fabricius weight
1	14	1	169.825 ~ 169.85 Mb	ENSGALG00000017014	108423 / 14492 / 170428 / 170431 / 170433 / 170438 / 170439 / 170440 / 170441 / 170442 / 177578	Comb weight / Abdominal fat percentage / Heart weight / Liver weight / Proventriculus weight / Gizzard weight / Heart weight / Liver weight / Proventriculus weight / Gizzard weight / Gizzard weight
1	20	1	169.9625 ~ 170 Mb	ENSGALG00000030649	107870 / 107871 / 107872 / 107873 / 107874 / 107875 / 107876 / 108434 / 107972 / 108190 / 108191 / 150956 / 150957 / 150958 / 151056 / 64817 / 64826 / 64930 / 64942 / 177578 / 170428 / 170431 / 170433 / 170438 / 170439 / 170440 / 170441 / 170442	Comb length / Comb length / Comb length / Comb length / Comb length / Comb length / Comb length / Comb weight / Comb length / Comb weight / Comb weight / Oviduct length / Oviduct length / Oviduct length / Oviduct weight / Feed intake / Feed intake / Feed intake / Feed intake / Gizzard weight / Heart weight / Liver weight / Proventriculus weight / Gizzard weight / Heart weight / Liver weight / Pro…
1	29	1	170.1625 ~ 170.2125 Mb	ENSGALG00000017019	108196 / 170428 / 170431 / 170433 / 170438 / 170439 / 170440 / 170441 / 170442	Comb weight / Heart weight / Liver weight / Proventriculus weight / Gizzard weight / Heart weight / Liver weight / Proventriculus weight / Gizzard weight
1	28	1	188.9875 ~ 189.025 Mb	ENSGALG00000017246	135878 / 64552 / 64553 / 64554 / 64555	Tibia length / Feed intake / Feed intake / Dry matter intake / Feed intake
2	27	1	24.4875 ~ 24.5375 Mb	ENSGALG00000027620	157164 / 127112 / 96617	Breast muscle pH / Feather-crested head / pH of digestive tract contents
2	14	1	31.2125 ~ 31.2375 Mb	IGF2BP3	127112 / 127117 / 157164	Feather-crested head / Wattles weight / Breast muscle pH
2	19	1	106.5625 ~ 106.6 Mb	ENSGALG00000015153	127112 / 127117	Feather-crested head / Wattles weight
2	14	1	115.7375 ~ 115.7625 Mb	ENSGALG00000029781	127112 / 127117	Feather-crested head / Wattles weight
2	15	1	141.3875 ~ 141.4125 Mb	ENSGALG00000039533	127117	Wattles weight
3	13	1	6.9875 ~ 7.0125 Mb	ENSGALG00000009107	127114	Comb weight
3	18	1	7.025 ~ 7.0625 Mb	ENSGALG00000009107	127114	Comb weight
3	15	1	19.1375 ~ 19.1625 Mb	LYPLAL1	127114	Comb weight
3	19	1	32.4125 ~ 32.45 Mb	CRIM1	127114 / 96631	Comb weight / Jejunum length
4	20	1	43.375 ~ 43.4125 Mb	GALNTL6	96634	Ileum weight
4	15	1	43.425 ~ 43.45 Mb	GALNTL6	96634	Ileum weight
4	22	1	73.5375 ~ 73.575 Mb	STIM2	177598 / 170430 / 170436 / 170437	Intestine length / Heart weight / Gizzard weight / Gizzard weight
4	12	1	76.05 ~ 76.075 Mb	ENSGALG00000041701	170430 / 170436 / 170437 / 126575 / 126576 / 126577 / 126579 / 126578 / 126580 / 126581 / 126582 / 126583 / 126584 / 126779 / 126783 / 126784 / 126785 / 126786 / 126787 / 126788 / 126789 / 126790 / 126791 / 126792 / 126793 / 126794 / 126795 / 126796 / 126797 / 126798 / 126799 / 126800 / 126801 / 126802 / 126832 / 24916 / 24919 / 24937 / 24941 / 24944 / 24949 / 177581	Heart weight / Gizzard weight / Gizzard weight / Body weight (70 days) / Body weight (105 days) / Body weight (140 days) / Growth (70-105 days) / Growth (35-70 days) / Carcass weight / Head weight / Wing weight / Drumstick and thigh muscle weight / Breast muscle weight / Fecal egg count / Body weight / Body weight / Body weight / Body weight / Body weight / Body weight / Body weight / Body weight…
4	12	1	81.4625 ~ 81.4875 Mb	HTRA3
4	16	1	81.725 ~ 81.75 Mb	GPR78	62150	Body weight (42 days)
5	22	1	23.55 ~ 23.5875 Mb	AMBRA1
5	20	1	23.725 ~ 23.7625 Mb	CREB3L1
6	25	1	12.3875 ~ 12.425 Mb	ENSGALG00000004850	135879 / 135882 / 147744 / 147745	Tibia bone mineral content / Tibia volume / Ovary weight / Ovary percentage
6	28	1	15.6125 ~ 15.65 Mb	CAMK2G	135882 / 147744 / 147745	Tibia volume / Ovary weight / Ovary percentage
7	16	1	19.1375 ~ 19.1625 Mb	CERS6	147742 / 71125 / 127115 / 37930	Ovary weight / Abdominal fat percentage / Comb weight / Comb shape
7	12	1	19.5625 ~ 19.5875 Mb	ENSGALG00000031413	147742 / 71125 / 127115 / 37930	Ovary weight / Abdominal fat percentage / Comb weight / Comb shape
7	18	1	33.1125 ~ 33.1375 Mb	ENSGALG00000012421	147742 / 127115 / 96638	Ovary weight / Comb weight / Duodenum length
11	27	1	18.175 ~ 18.2125 Mb	ENSGALG00000005845
13	12	1	2.8875 ~ 2.9125 Mb	FBXW11	135709 / 157215	Shank length / Breast muscle pH
15	49	1	4.35 ~ 4.4 Mb	TMEM132B
17	25	1	9.8 ~ 9.825 Mb	NEK6	64534	Growth (39-46 days)
19	40	1	7.5375 ~ 7.575 Mb	BRIP1	71126 / 96658	Abdominal fat percentage / Ileum weight
19	61	1	8.2875 ~ 8.35 Mb	ENSGALG00000041627	21728 / 21730 / 71126 / 96658 / 96659	Spleen weight / Spleen weight / Abdominal fat percentage / Ileum weight / Jejunum length
19	16	1	8.375 ~ 8.4 Mb	ENSGALG00000029477	71126 / 96658 / 96659	Abdominal fat percentage / Ileum weight / Jejunum length
1	23	0	101.475 ~ 101.5125 Mb
1	20	0	107.9 ~ 107.925 Mb
1	22	0	108.125 ~ 108.1625 Mb
1	19	0	110.6125 ~ 110.6375 Mb
1	40	0	117.6125 ~ 117.675 Mb		177478 / 177488	Egg number / Egg number
1	19	0	122.6125 ~ 122.6375 Mb
1	24	0	134.5875 ~ 134.625 Mb
1	19	0	190.7375 ~ 190.775 Mb		64552 / 171241	Feed intake / Fear-tonic immobility duration
2	16	0	7.75 ~ 7.7875 Mb		127112	Feather-crested head
2	18	0	93.2875 ~ 93.325 Mb		127112 / 127117 / 157210	Feather-crested head / Wattles weight / Breast muscle pH
3	15	0	7.225 ~ 7.25 Mb		127114 / 95413	Comb weight / Body weight (28 days)
3	49	0	19.4875 ~ 19.575 Mb		127114	Comb weight
3	17	0	19.625 ~ 19.65 Mb		127114	Comb weight
3	17	0	36.9625 ~ 37 Mb		127114	Comb weight
4	29	0	33.7875 ~ 33.8375 Mb		171247	Fear-tonic immobility duration
4	23	0	75.8125 ~ 75.85 Mb		24916 / 24919 / 24937 / 24941 / 24944 / 24949 / 170430 / 170436 / 170437 / 126575 / 126576 / 126577 / 126579 / 126578 / 126580 / 126581 / 126582 / 126583 / 126584 / 126779 / 126783 / 126784 / 126785 / 126786 / 126787 / 126788 / 126789 / 126790 / 126791 / 126792 / 126793 / 126794 / 126795 / 126796 / 126797 / 126798 / 126799 / 126800 / 126801 / 126802 / 126832	Albumen height / Albumen height / Yolk weight / Yolk weight / Egg production rate / Body weight / Heart weight / Gizzard weight / Gizzard weight / Body weight (70 days) / Body weight (105 days) / Body weight (140 days) / Growth (70-105 days) / Growth (35-70 days) / Carcass weight / Head weight / Wing weight / Drumstick and thigh muscle weight / Breast muscle weight / Fecal egg count / Body weight…
4	31	0	75.95 ~ 76.0125 Mb		177581 / 170430 / 170436 / 170437 / 126575 / 126576 / 126577 / 126579 / 126578 / 126580 / 126581 / 126582 / 126583 / 126584 / 126779 / 126783 / 126784 / 126785 / 126786 / 126787 / 126788 / 126789 / 126790 / 126791 / 126792 / 126793 / 126794 / 126795 / 126796 / 126797 / 126798 / 126799 / 126800 / 126801 / 126802 / 126832 / 24916 / 24919 / 24937 / 24941 / 24944 / 24949	Gizzard weight / Heart weight / Gizzard weight / Gizzard weight / Body weight (70 days) / Body weight (105 days) / Body weight (140 days) / Growth (70-105 days) / Growth (35-70 days) / Carcass weight / Head weight / Wing weight / Drumstick and thigh muscle weight / Breast muscle weight / Fecal egg count / Body weight / Body weight / Body weight / Body weight / Body weight / Body weight / Body wei…
11	27	0	12.5375 ~ 12.575 Mb		157214 / 64560 / 64561 / 96641	Breast muscle pH / Feed intake / Dry matter intake / Jejunum weight
12	23	0	0.9875 ~ 1.025 Mb		127124	Feathered feet
18	49	0	5.8125 ~ 5.8625 Mb		96653 / 177589	Breast muscle weight / Gizzard percentage
