# Supplementary material for: Comparison of Selection Signatures between Korean Native and Commercial Chickens Using 600K SNP Array Data
Source: Genes (Basel). 2021 May 27;12(6):824. doi: 10.3390/genes12060824 (PMC8230197; doi:10.3390/genes12060824)
Supplement: Supplementary file 1 [file genes-12-00824-s001.zip › sub_table_4.xlsx]

## Sheet: layer_ihs_SW
Chromosome	Number_of_SNP	Number_of_gene	Region	Genes	QTL_ID	QTL_Name
1	13	0	5.675 ~ 5.7 Mb
1	12	0	13.6375 ~ 13.6625 Mb		157157	Breast muscle pH
1	14	0	21.525 ~ 21.55 Mb		157158	Breast muscle pH
1	13	0	25.925 ~ 25.95 Mb		157158	Breast muscle pH
1	24	1	26.5 ~ 26.5375 Mb	FOXP2	157158	Breast muscle pH
1	25	1	28.2875 ~ 28.3375 Mb	FOXP2	157158	Breast muscle pH
1	19	1	28.3625 ~ 28.4 Mb	FOXP2	157158	Breast muscle pH
1	12	2	28.45 ~ 28.475 Mb	ENSGALG00000009494 / FOXP2	157158	Breast muscle pH
1	20	3	84.325 ~ 84.3625 Mb	ENSGALG00000015253 / FOXP2 / ENSGALG00000009494
1	12	3	84.5 ~ 84.525 Mb	FOXP2 / ENSGALG00000009494 / ENSGALG00000015253
1	18	3	89.8875 ~ 89.925 Mb	FOXP2 / ENSGALG00000009494 / ENSGALG00000015253
1	13	3	95.8625 ~ 95.8875 Mb	FOXP2 / ENSGALG00000009494 / ENSGALG00000015253
1	19	3	115.3875 ~ 115.425 Mb	FOXP2 / ENSGALG00000009494 / ENSGALG00000015253
1	18	4	144.6875 ~ 144.725 Mb	FOXP2 / ENSGALG00000009494 / ENSGALG00000015253 / ENSGALG00000016281	171242	Fear-tonic immobility duration
1	25	4	144.7375 ~ 144.7875 Mb	FOXP2 / ENSGALG00000009494 / ENSGALG00000015253 / ENSGALG00000016281	171242	Fear-tonic immobility duration
1	19	5	146.9375 ~ 146.975 Mb	FOXP2 / ENSGALG00000009494 / ENSGALG00000015253 / ENSGALG00000016281 / DOCK9	171242 / 157161	Fear-tonic immobility duration / Breast muscle pH
1	19	6	150.7875 ~ 150.825 Mb	FOXP2 / ENSGALG00000009494 / ENSGALG00000015253 / ENSGALG00000016281 / DOCK9 / GPC6	171242	Fear-tonic immobility duration
1	14	6	152.2 ~ 152.225 Mb	FOXP2 / ENSGALG00000009494 / ENSGALG00000015253 / ENSGALG00000016281 / DOCK9 / GPC6
1	19	7	153.35 ~ 153.3875 Mb	FOXP2 / ENSGALG00000009494 / ENSGALG00000015253 / ENSGALG00000016281 / DOCK9 / GPC6 / ENSGALG00000029348
1	13	7	153.6 ~ 153.625 Mb	FOXP2 / ENSGALG00000009494 / ENSGALG00000015253 / ENSGALG00000016281 / DOCK9 / GPC6 / ENSGALG00000029348
1	19	7	156.3625 ~ 156.4 Mb	FOXP2 / ENSGALG00000009494 / ENSGALG00000015253 / ENSGALG00000016281 / DOCK9 / GPC6 / ENSGALG00000029348
1	18	7	156.4125 ~ 156.45 Mb	FOXP2 / ENSGALG00000009494 / ENSGALG00000015253 / ENSGALG00000016281 / DOCK9 / GPC6 / ENSGALG00000029348
1	14	7	162.7125 ~ 162.7375 Mb	FOXP2 / ENSGALG00000009494 / ENSGALG00000015253 / ENSGALG00000016281 / DOCK9 / GPC6 / ENSGALG00000029348
1	27	7	162.8625 ~ 162.9125 Mb	FOXP2 / ENSGALG00000009494 / ENSGALG00000015253 / ENSGALG00000016281 / DOCK9 / GPC6 / ENSGALG00000029348
1	12	7	162.9625 ~ 162.9875 Mb	FOXP2 / ENSGALG00000009494 / ENSGALG00000015253 / ENSGALG00000016281 / DOCK9 / GPC6 / ENSGALG00000029348
1	14	7	163 ~ 163.025 Mb	FOXP2 / ENSGALG00000009494 / ENSGALG00000015253 / ENSGALG00000016281 / DOCK9 / GPC6 / ENSGALG00000029348	177595	Lung percentage
2	15	0	19.175 ~ 19.2125 Mb		127112 / 157163	Feather-crested head / Breast muscle pH
2	19	0	19.3125 ~ 19.35 Mb		127112 / 157163	Feather-crested head / Breast muscle pH
2	12	2	23.4 ~ 23.425 Mb	ENSGALG00000035994 / CACNB2	127112 / 96617 / 171246	Feather-crested head / pH of digestive tract contents / Fear-tonic immobility duration
2	12	3	62.6625 ~ 62.6875 Mb	CACNB2 / ENSGALG00000035994 / ENSGALG00000024485	127112 / 127117 / 171244	Feather-crested head / Wattles weight / Fear-tonic immobility duration
2	12	3	111.3125 ~ 111.3375 Mb	CACNB2 / ENSGALG00000035994 / ENSGALG00000024485	127112 / 127117	Feather-crested head / Wattles weight
2	12	4	113.225 ~ 113.25 Mb	CACNB2 / ENSGALG00000035994 / ENSGALG00000024485 / XKR4	127112 / 127117	Feather-crested head / Wattles weight
2	18	4	147.75 ~ 147.7875 Mb	CACNB2 / ENSGALG00000035994 / ENSGALG00000024485 / XKR4	127117	Wattles weight
3	13	1	27.3625 ~ 27.3875 Mb	ENSGALG00000026739	127114	Comb weight
3	17	1	44.4875 ~ 44.525 Mb	ENSGALG00000026739	127114	Comb weight
3	12	1	44.5625 ~ 44.5875 Mb	ENSGALG00000026739	127114	Comb weight
3	14	2	45.175 ~ 45.2 Mb	ENSGALG00000026739 / PACRG	127114	Comb weight
3	20	2	45.25 ~ 45.2875 Mb	ENSGALG00000026739 / PACRG	127114	Comb weight
3	28	3	66.5625 ~ 66.6125 Mb	ENSGALG00000026739 / PACRG / PRKN	127114	Comb weight
3	14	4	66.625 ~ 66.65 Mb	CDK19 / ENSGALG00000026739 / PACRG / PRKN	127114	Comb weight
3	12	4	66.6625 ~ 66.6875 Mb	ENSGALG00000026739 / PACRG / PRKN / CDK19	127114	Comb weight
3	13	6	68.5125 ~ 68.5375 Mb	ENSGALG00000015388 / ENSGALG00000026739 / PACRG / PRKN / CDK19 / SLC22A16	127114	Comb weight
3	14	6	68.775 ~ 68.8 Mb	ENSGALG00000026739 / PACRG / PRKN / CDK19 / SLC22A16 / ENSGALG00000015388	127114	Comb weight
3	13	6	68.95 ~ 68.975 Mb	ENSGALG00000026739 / PACRG / PRKN / CDK19 / SLC22A16 / ENSGALG00000015388	127114	Comb weight
3	16	7	69.05 ~ 69.075 Mb	ENSGALG00000026739 / PACRG / PRKN / CDK19 / SLC22A16 / ENSGALG00000015388 / ENSGALG00000015405	127114	Comb weight
3	19	8	91.5875 ~ 91.625 Mb	ENSGALG00000026739 / PACRG / PRKN / CDK19 / SLC22A16 / ENSGALG00000015388 / ENSGALG00000015405 / ENSGALG00000015410	127114 / 64557	Comb weight / Feed intake
3	13	8	91.675 ~ 91.7 Mb	ENSGALG00000026739 / PACRG / PRKN / CDK19 / SLC22A16 / ENSGALG00000015388 / ENSGALG00000015405 / ENSGALG00000015410	127114 / 64557	Comb weight / Feed intake
3	17	9	92.2625 ~ 92.2875 Mb	SH3YL1 / ENSGALG00000026739 / PACRG / PRKN / CDK19 / SLC22A16 / ENSGALG00000015388 / ENSGALG00000015405 / ENSGALG00000015410	127114 / 64557	Comb weight / Feed intake
3	12	11	95.3625 ~ 95.3875 Mb	ENSGALG00000026867 / ENSGALG00000026739 / PACRG / PRKN / CDK19 / SLC22A16 / ENSGALG00000015388 / ENSGALG00000015405 / ENSGALG00000015410 / SH3YL1 / ENSGALG00000016363	127114 / 64557	Comb weight / Feed intake
3	12	12	95.4625 ~ 95.4875 Mb	ENSGALG00000028709 / ENSGALG00000026739 / PACRG / PRKN / CDK19 / SLC22A16 / ENSGALG00000015388 / ENSGALG00000015405 / ENSGALG00000015410 / SH3YL1 / ENSGALG00000016363 / ENSGALG00000026867	127114 / 64557	Comb weight / Feed intake
3	18	13	97.75 ~ 97.7875 Mb	ENSGALG00000026739 / PACRG / PRKN / CDK19 / SLC22A16 / ENSGALG00000015388 / ENSGALG00000015405 / ENSGALG00000015410 / SH3YL1 / ENSGALG00000016363 / ENSGALG00000026867 / ENSGALG00000028709 / ENSGALG00000043188	127114	Comb weight
3	13	13	97.8 ~ 97.825 Mb	ENSGALG00000026739 / PACRG / PRKN / CDK19 / SLC22A16 / ENSGALG00000015388 / ENSGALG00000015405 / ENSGALG00000015410 / SH3YL1 / ENSGALG00000016363 / ENSGALG00000026867 / ENSGALG00000028709 / ENSGALG00000043188	127114	Comb weight
3	20	14	97.8375 ~ 97.875 Mb	GREB1 / ENSGALG00000026739 / PACRG / PRKN / CDK19 / SLC22A16 / ENSGALG00000015388 / ENSGALG00000015405 / ENSGALG00000015410 / SH3YL1 / ENSGALG00000016363 / ENSGALG00000026867 / ENSGALG00000028709 / ENSGALG00000043188	127114	Comb weight
3	12	15	97.9 ~ 97.925 Mb	LPIN1 / ENSGALG00000026739 / PACRG / PRKN / CDK19 / SLC22A16 / ENSGALG00000015388 / ENSGALG00000015405 / ENSGALG00000015410 / SH3YL1 / ENSGALG00000016363 / ENSGALG00000026867 / ENSGALG00000028709 / ENSGALG00000043188 / GREB1	24476 / 127114	Muscle fiber diameter / Comb weight
3	20	15	98.3875 ~ 98.425 Mb	ENSGALG00000026739 / PACRG / PRKN / CDK19 / SLC22A16 / ENSGALG00000015388 / ENSGALG00000015405 / ENSGALG00000015410 / SH3YL1 / ENSGALG00000016363 / ENSGALG00000026867 / ENSGALG00000028709 / ENSGALG00000043188 / GREB1 / LPIN1	127114	Comb weight
3	12	16	99.65 ~ 99.675 Mb	ENSGALG00000016462 / ENSGALG00000026739 / PACRG / PRKN / CDK19 / SLC22A16 / ENSGALG00000015388 / ENSGALG00000015405 / ENSGALG00000015410 / SH3YL1 / ENSGALG00000016363 / ENSGALG00000026867 / ENSGALG00000028709 / ENSGALG00000043188 / GREB1 / LPIN1	127114	Comb weight
3	30	16	99.8375 ~ 99.9 Mb	ENSGALG00000026739 / PACRG / PRKN / CDK19 / SLC22A16 / ENSGALG00000015388 / ENSGALG00000015405 / ENSGALG00000015410 / SH3YL1 / ENSGALG00000016363 / ENSGALG00000026867 / ENSGALG00000028709 / ENSGALG00000043188 / GREB1 / LPIN1 / ENSGALG00000016462	127114	Comb weight
3	12	16	100.1625 ~ 100.1875 Mb	ENSGALG00000026739 / PACRG / PRKN / CDK19 / SLC22A16 / ENSGALG00000015388 / ENSGALG00000015405 / ENSGALG00000015410 / SH3YL1 / ENSGALG00000016363 / ENSGALG00000026867 / ENSGALG00000028709 / ENSGALG00000043188 / GREB1 / LPIN1 / ENSGALG00000016462	127114	Comb weight
3	13	16	100.2875 ~ 100.3125 Mb	ENSGALG00000026739 / PACRG / PRKN / CDK19 / SLC22A16 / ENSGALG00000015388 / ENSGALG00000015405 / ENSGALG00000015410 / SH3YL1 / ENSGALG00000016363 / ENSGALG00000026867 / ENSGALG00000028709 / ENSGALG00000043188 / GREB1 / LPIN1 / ENSGALG00000016462	127114	Comb weight
3	19	16	100.3375 ~ 100.375 Mb	ENSGALG00000026739 / PACRG / PRKN / CDK19 / SLC22A16 / ENSGALG00000015388 / ENSGALG00000015405 / ENSGALG00000015410 / SH3YL1 / ENSGALG00000016363 / ENSGALG00000026867 / ENSGALG00000028709 / ENSGALG00000043188 / GREB1 / LPIN1 / ENSGALG00000016462	127114	Comb weight
3	20	18	109.15 ~ 109.1875 Mb	ENSGALG00000030290 / ENSGALG00000034474 / ENSGALG00000026739 / PACRG / PRKN / CDK19 / SLC22A16 / ENSGALG00000015388 / ENSGALG00000015405 / ENSGALG00000015410 / SH3YL1 / ENSGALG00000016363 / ENSGALG00000026867 / ENSGALG00000028709 / ENSGALG00000043188 / GREB1 / LPIN1 / ENSGALG00000016462	166746	Abdominal fat percentage
3	19	20	109.275 ~ 109.3125 Mb	MUT / ENSGALG00000016699 / ENSGALG00000026739 / PACRG / PRKN / CDK19 / SLC22A16 / ENSGALG00000015388 / ENSGALG00000015405 / ENSGALG00000015410 / SH3YL1 / ENSGALG00000016363 / ENSGALG00000026867 / ENSGALG00000028709 / ENSGALG00000043188 / GREB1 / LPIN1 / ENSGALG00000016462 / ENSGALG00000030290 / ENSGALG00000034474
3	49	21	109.3875 ~ 109.4875 Mb	ENSGALG00000026739 / PACRG / PRKN / CDK19 / SLC22A16 / ENSGALG00000015388 / ENSGALG00000015405 / ENSGALG00000015410 / SH3YL1 / ENSGALG00000016363 / ENSGALG00000026867 / ENSGALG00000028709 / ENSGALG00000043188 / GREB1 / LPIN1 / ENSGALG00000016462 / ENSGALG00000030290 / ENSGALG00000034474 / MUT / ENSGALG00000016699 / ENSGALG00000040420
3	40	21	109.5125 ~ 109.5875 Mb	ENSGALG00000026739 / PACRG / PRKN / CDK19 / SLC22A16 / ENSGALG00000015388 / ENSGALG00000015405 / ENSGALG00000015410 / SH3YL1 / ENSGALG00000016363 / ENSGALG00000026867 / ENSGALG00000028709 / ENSGALG00000043188 / GREB1 / LPIN1 / ENSGALG00000016462 / ENSGALG00000030290 / ENSGALG00000034474 / MUT / ENSGALG00000016699 / ENSGALG00000040420
4	12	0	10.7375 ~ 10.7625 Mb
4	30	1	44.9 ~ 44.95 Mb	ENSGALG00000033183	96634	Ileum weight
4	16	1	52.2 ~ 52.225 Mb	ENSGALG00000033183	137233 / 137234 / 135700	Feather pecking / Feather pecking / Body weight (hatch)
4	13	2	71.6 ~ 71.625 Mb	ENSGALG00000033183 / ENSGALG00000035906	177579 / 177596	Gizzard weight / Intestine length
4	13	4	83.35 ~ 83.375 Mb	ENSGALG00000037214 / ENSGALG00000033183 / ENSGALG00000035906 / ENSGALG00000030680
5	19	0	9 ~ 9.025 Mb
5	13	1	16.4125 ~ 16.4375 Mb	ENSGALG00000005716
5	16	2	18.425 ~ 18.45 Mb	ENSGALG00000005716 / ENSGALG00000029533
5	14	3	18.8875 ~ 18.9125 Mb	ENSGALG00000033753 / ENSGALG00000005716 / ENSGALG00000029533
5	12	3	21.5875 ~ 21.6125 Mb	ENSGALG00000005716 / ENSGALG00000029533 / ENSGALG00000033753	135703	Shank length
5	18	6	21.65 ~ 21.6875 Mb	ENSGALG00000041309 / ENSGALG00000042103 / ENSGALG00000005716 / ENSGALG00000029533 / ENSGALG00000033753 / HSD17B12	135703	Shank length
5	19	6	29.1875 ~ 29.225 Mb	ENSGALG00000005716 / ENSGALG00000029533 / ENSGALG00000033753 / HSD17B12 / ENSGALG00000041309 / ENSGALG00000042103	157179	Breast muscle pH
5	12	7	54.4 ~ 54.425 Mb	ENSGALG00000005716 / ENSGALG00000029533 / ENSGALG00000033753 / HSD17B12 / ENSGALG00000041309 / ENSGALG00000042103 / ENSGALG00000009587
6	23	0	8.15 ~ 8.1875 Mb		139504 / 139531 / 139537 / 139543 / 139589 / 139661 / 139712 / 139709 / 139733 / 139743 / 139760 / 139761 / 139781 / 139786 / 139402 / 139404 / 139406 / 139432 / 139433 / 139434 / 140419 / 140425 / 137239 / 137240 / 135879 / 135882 / 135883 / 147744 / 147745	Feed conversion ratio / Feed conversion ratio / Feed conversion ratio / Feed conversion ratio / Feed conversion ratio / Feed conversion ratio / Feed conversion ratio / Feed conversion ratio / Feed conversion ratio / Feed conversion ratio / Feed conversion ratio / Feed conversion ratio / Feed conversion ratio / Feed conversion ratio / Feed conversion ratio / Feed conversion ratio / Feed conversion…
6	19	1	8.2625 ~ 8.3 Mb	ENSGALG00000002980	166324 / 139504 / 139531 / 139537 / 139543 / 139589 / 139661 / 139712 / 139709 / 139733 / 139743 / 139760 / 139761 / 139781 / 139786 / 139402 / 139404 / 139406 / 139432 / 139433 / 139434 / 140419 / 140425 / 137239 / 137240 / 135879 / 135882 / 135883 / 147744 / 147745	Fowl typhoid susceptibility / Feed conversion ratio / Feed conversion ratio / Feed conversion ratio / Feed conversion ratio / Feed conversion ratio / Feed conversion ratio / Feed conversion ratio / Feed conversion ratio / Feed conversion ratio / Feed conversion ratio / Feed conversion ratio / Feed conversion ratio / Feed conversion ratio / Feed conversion ratio / Feed conversion ratio / Feed conv…
6	13	3	31.325 ~ 31.35 Mb	HTRA1 / ENSGALG00000002980 / ENSGALG00000031534	147744 / 147745 / 96636 / 24981	Ovary weight / Ovary percentage / Breast muscle weight / Age at sexual maturity
6	22	6	31.425 ~ 31.4625 Mb	CUZD1 / C10orf88 / ENSGALG00000009606 / ENSGALG00000002980 / ENSGALG00000031534 / HTRA1	24981 / 147744 / 147745 / 96636	Age at sexual maturity / Ovary weight / Ovary percentage / Breast muscle weight
6	15	8	31.475 ~ 31.5 Mb	ENSGALG00000032289 / ENSGALG00000041417 / ENSGALG00000002980 / ENSGALG00000031534 / HTRA1 / CUZD1 / C10orf88 / ENSGALG00000009606	147744 / 147745 / 96636	Ovary weight / Ovary percentage / Breast muscle weight
6	24	8	31.5625 ~ 31.6125 Mb	ENSGALG00000002980 / ENSGALG00000031534 / HTRA1 / CUZD1 / C10orf88 / ENSGALG00000009606 / ENSGALG00000032289 / ENSGALG00000041417	147744 / 147745 / 96636	Ovary weight / Ovary percentage / Breast muscle weight
6	38	9	31.625 ~ 31.7 Mb	ENSGALG00000041779 / ENSGALG00000002980 / ENSGALG00000031534 / HTRA1 / CUZD1 / C10orf88 / ENSGALG00000009606 / ENSGALG00000032289 / ENSGALG00000041417	96636 / 147744 / 147745	Breast muscle weight / Ovary weight / Ovary percentage
6	19	10	31.7625 ~ 31.8 Mb	GPR26 / ENSGALG00000002980 / ENSGALG00000031534 / HTRA1 / CUZD1 / C10orf88 / ENSGALG00000009606 / ENSGALG00000032289 / ENSGALG00000041417 / ENSGALG00000041779	147744 / 147745	Ovary weight / Ovary percentage
6	19	11	34.125 ~ 34.1625 Mb	ENSGALG00000002980 / ENSGALG00000031534 / HTRA1 / CUZD1 / C10orf88 / ENSGALG00000009606 / ENSGALG00000032289 / ENSGALG00000041417 / ENSGALG00000041779 / GPR26 / CPXM2
7	45	1	3.5625 ~ 3.65 Mb	ENSGALG00000044194	147742 / 127115	Ovary weight / Comb weight
7	19	2	4.325 ~ 4.3625 Mb	ENSGALG00000044194 / ENSGALG00000003136	147742 / 127115	Ovary weight / Comb weight
7	13	4	4.375 ~ 4.4 Mb	ENSGALG00000003570 / ENSGALG00000039707 / ENSGALG00000044194 / ENSGALG00000003136	147742 / 127115	Ovary weight / Comb weight
7	12	5	4.45 ~ 4.475 Mb	ENSGALG00000044194 / ENSGALG00000003136 / ENSGALG00000003570 / ENSGALG00000003578 / ENSGALG00000039707	147742 / 127115	Ovary weight / Comb weight
7	27	6	5.95 ~ 6 Mb	ASB1 / ENSGALG00000044194 / ENSGALG00000003136 / ENSGALG00000003570 / ENSGALG00000003578 / ENSGALG00000039707	147742 / 127115	Ovary weight / Comb weight
7	16	6	6.1 ~ 6.125 Mb	ENSGALG00000044194 / ENSGALG00000003136 / ENSGALG00000003570 / ENSGALG00000003578 / ENSGALG00000039707 / ASB1	147742 / 127115	Ovary weight / Comb weight
7	16	7	6.5875 ~ 6.6125 Mb	ENSGALG00000023742 / ENSGALG00000044194 / ENSGALG00000003136 / ENSGALG00000003570 / ENSGALG00000003578 / ENSGALG00000039707 / ASB1	147742 / 127115	Ovary weight / Comb weight
7	20	9	21.8625 ~ 21.9 Mb	ENSGALG00000011132 / ENSGALG00000044194 / ENSGALG00000003136 / ENSGALG00000003570 / ENSGALG00000003578 / ENSGALG00000039707 / ASB1 / ENSGALG00000023742 / ENSGALG00000004322	147742 / 127115 / 71125	Ovary weight / Comb weight / Abdominal fat percentage
7	28	9	30.075 ~ 30.125 Mb	ENSGALG00000044194 / ENSGALG00000003136 / ENSGALG00000003570 / ENSGALG00000003578 / ENSGALG00000039707 / ASB1 / ENSGALG00000023742 / ENSGALG00000004322 / ENSGALG00000011132	147742 / 127115	Ovary weight / Comb weight
7	17	10	33.8375 ~ 33.8625 Mb	ENSGALG00000044194 / ENSGALG00000003136 / ENSGALG00000003570 / ENSGALG00000003578 / ENSGALG00000039707 / ASB1 / ENSGALG00000023742 / ENSGALG00000004322 / ENSGALG00000011132 / ENSGALG00000045368	147742 / 127115 / 96638	Ovary weight / Comb weight / Duodenum length
8	32	0	3.3875 ~ 3.4375 Mb		96639	Ileum weight
8	12	2	7.9625 ~ 7.9875 Mb	EDEM3 / ENSGALG00000002469	127123 / 147743	Feathered feet / Ovary percentage
8	13	4	13.375 ~ 13.4 Mb	ENSGALG00000005580 / ENSGALG00000002469 / EDEM3 / ENSGALG00000004812	127123 / 147743 / 96640	Feathered feet / Ovary percentage / Ileum length
8	38	4	13.4875 ~ 13.55 Mb	ENSGALG00000002469 / EDEM3 / ENSGALG00000004812 / ENSGALG00000005580	127123 / 147743 / 96640	Feathered feet / Ovary percentage / Ileum length
8	16	6	14.5 ~ 14.525 Mb	ENSGALG00000002469 / EDEM3 / ENSGALG00000004812 / ENSGALG00000005580 / SLC44A3 / ENSGALG00000043512	127123 / 147743 / 96640	Feathered feet / Ovary percentage / Ileum length
8	12	6	16.725 ~ 16.75 Mb	ENSGALG00000002469 / EDEM3 / ENSGALG00000004812 / ENSGALG00000005580 / SLC44A3 / ENSGALG00000043512	127123 / 147743 / 96640	Feathered feet / Ovary percentage / Ileum length
8	19	8	16.85 ~ 16.8875 Mb	TTLL7 / ENSGALG00000002469 / EDEM3 / ENSGALG00000004812 / ENSGALG00000005580 / SLC44A3 / ENSGALG00000043512 / ENSGALG00000028530	127123 / 147743 / 96640	Feathered feet / Ovary percentage / Ileum length
8	34	9	26.8 ~ 26.8625 Mb	ENSGALG00000011413 / ENSGALG00000002469 / EDEM3 / ENSGALG00000004812 / ENSGALG00000005580 / SLC44A3 / ENSGALG00000043512 / ENSGALG00000028530 / TTLL7	127123	Feathered feet
8	12	9	26.9375 ~ 26.9625 Mb	ENSGALG00000002469 / EDEM3 / ENSGALG00000004812 / ENSGALG00000005580 / SLC44A3 / ENSGALG00000043512 / ENSGALG00000028530 / TTLL7 / ENSGALG00000011413	127123	Feathered feet
8	53	10	27.025 ~ 27.125 Mb	ENSGALG00000029326 / ENSGALG00000002469 / EDEM3 / ENSGALG00000004812 / ENSGALG00000005580 / SLC44A3 / ENSGALG00000043512 / ENSGALG00000028530 / TTLL7 / ENSGALG00000011413	127123	Feathered feet
8	16	10	28.725 ~ 28.75 Mb	ENSGALG00000002469 / EDEM3 / ENSGALG00000004812 / ENSGALG00000005580 / SLC44A3 / ENSGALG00000043512 / ENSGALG00000028530 / TTLL7 / ENSGALG00000011413 / ENSGALG00000029326	127123 / 157213	Feathered feet / Breast muscle pH
9	37	2	5.3375 ~ 5.3875 Mb	GPR55 / ENSGALG00000005543	159829 / 127118	Eggshell mammillary layer thickness / Wattles weight
9	32	3	5.4125 ~ 5.45 Mb	GPR55 / ENSGALG00000005543 / ENSGALG00000036111	127118	Wattles weight
9	72	8	5.4625 ~ 5.5875 Mb	ENSGALG00000028415 / ENSGALG00000031349 / ENSGALG00000005521 / ENSGALG00000030350 / GPR55 / ENSGALG00000005543 / ENSGALG00000036111 / CAB39	127118	Wattles weight
9	12	9	5.6 ~ 5.625 Mb	ENSGALG00000024266 / GPR55 / ENSGALG00000005543 / ENSGALG00000036111 / CAB39 / ENSGALG00000028415 / ENSGALG00000031349 / ENSGALG00000005521 / ENSGALG00000030350	156539 / 156540 / 156541 / 127118	Earlobe color / Earlobe color / Earlobe color / Wattles weight
9	17	9	5.6375 ~ 5.6625 Mb	GPR55 / ENSGALG00000005543 / ENSGALG00000036111 / CAB39 / ENSGALG00000028415 / ENSGALG00000031349 / ENSGALG00000005521 / ENSGALG00000030350 / ENSGALG00000024266	127118	Wattles weight
9	21	13	5.95 ~ 5.9875 Mb	ENSGALG00000037875 / ENSGALG00000032952 / NMNAT3 / GPR55 / ENSGALG00000005543 / ENSGALG00000036111 / CAB39 / ENSGALG00000028415 / ENSGALG00000031349 / ENSGALG00000005521 / ENSGALG00000030350 / ENSGALG00000024266 / ENSGALG00000005505	24347 / 127118	Antibody titer to IBV / Wattles weight
9	30	13	6 ~ 6.05 Mb	GPR55 / ENSGALG00000005543 / ENSGALG00000036111 / CAB39 / ENSGALG00000028415 / ENSGALG00000031349 / ENSGALG00000005521 / ENSGALG00000030350 / ENSGALG00000024266 / ENSGALG00000005505 / ENSGALG00000037875 / ENSGALG00000032952 / NMNAT3	156543 / 156544 / 127118	Earlobe color / Earlobe color / Wattles weight
9	36	15	6.7625 ~ 6.8125 Mb	ENSGALG00000005283 / ENSGALG00000045497 / GPR55 / ENSGALG00000005543 / ENSGALG00000036111 / CAB39 / ENSGALG00000028415 / ENSGALG00000031349 / ENSGALG00000005521 / ENSGALG00000030350 / ENSGALG00000024266 / ENSGALG00000005505 / ENSGALG00000037875 / ENSGALG00000032952 / NMNAT3	156545 / 156546 / 156547 / 127118	Earlobe color / Earlobe color / Earlobe color / Wattles weight
9	22	16	8.0625 ~ 8.1 Mb	GPR55 / ENSGALG00000005543 / ENSGALG00000036111 / CAB39 / ENSGALG00000028415 / ENSGALG00000031349 / ENSGALG00000005521 / ENSGALG00000030350 / ENSGALG00000024266 / ENSGALG00000005505 / ENSGALG00000037875 / ENSGALG00000032952 / NMNAT3 / ENSGALG00000005283 / ENSGALG00000045497 / PXYLP1	127118	Wattles weight
9	12	18	8.1125 ~ 8.1375 Mb	KCNE4 / GPR55 / ENSGALG00000005543 / ENSGALG00000036111 / CAB39 / ENSGALG00000028415 / ENSGALG00000031349 / ENSGALG00000005521 / ENSGALG00000030350 / ENSGALG00000024266 / ENSGALG00000005505 / ENSGALG00000037875 / ENSGALG00000032952 / NMNAT3 / ENSGALG00000005283 / ENSGALG00000045497 / PXYLP1 / ACSL3	127118	Wattles weight
9	16	18	8.4625 ~ 8.4875 Mb	GPR55 / ENSGALG00000005543 / ENSGALG00000036111 / CAB39 / ENSGALG00000028415 / ENSGALG00000031349 / ENSGALG00000005521 / ENSGALG00000030350 / ENSGALG00000024266 / ENSGALG00000005505 / ENSGALG00000037875 / ENSGALG00000032952 / NMNAT3 / ENSGALG00000005283 / ENSGALG00000045497 / PXYLP1 / ACSL3 / KCNE4	127118	Wattles weight
9	15	19	8.7 ~ 8.725 Mb	GPR55 / ENSGALG00000005543 / ENSGALG00000036111 / CAB39 / ENSGALG00000028415 / ENSGALG00000031349 / ENSGALG00000005521 / ENSGALG00000030350 / ENSGALG00000024266 / ENSGALG00000005505 / ENSGALG00000037875 / ENSGALG00000032952 / NMNAT3 / ENSGALG00000005283 / ENSGALG00000045497 / PXYLP1 / ACSL3 / KCNE4 / ENSGALG00000005076	127118	Wattles weight
9	20	19	9.1 ~ 9.125 Mb	GPR55 / ENSGALG00000005543 / ENSGALG00000036111 / CAB39 / ENSGALG00000028415 / ENSGALG00000031349 / ENSGALG00000005521 / ENSGALG00000030350 / ENSGALG00000024266 / ENSGALG00000005505 / ENSGALG00000037875 / ENSGALG00000032952 / NMNAT3 / ENSGALG00000005283 / ENSGALG00000045497 / PXYLP1 / ACSL3 / KCNE4 / ENSGALG00000005076	126778 / 127118	Fecal egg count / Wattles weight
9	13	20	15.8625 ~ 15.8875 Mb	DVL3 / GPR55 / ENSGALG00000005543 / ENSGALG00000036111 / CAB39 / ENSGALG00000028415 / ENSGALG00000031349 / ENSGALG00000005521 / ENSGALG00000030350 / ENSGALG00000024266 / ENSGALG00000005505 / ENSGALG00000037875 / ENSGALG00000032952 / NMNAT3 / ENSGALG00000005283 / ENSGALG00000045497 / PXYLP1 / ACSL3 / KCNE4 / ENSGALG00000005076	127118	Wattles weight
9	20	21	17.6375 ~ 17.675 Mb	GPR55 / ENSGALG00000005543 / ENSGALG00000036111 / CAB39 / ENSGALG00000028415 / ENSGALG00000031349 / ENSGALG00000005521 / ENSGALG00000030350 / ENSGALG00000024266 / ENSGALG00000005505 / ENSGALG00000037875 / ENSGALG00000032952 / NMNAT3 / ENSGALG00000005283 / ENSGALG00000045497 / PXYLP1 / ACSL3 / KCNE4 / ENSGALG00000005076 / DVL3 / ENSGALG00000008432	127118 / 157183	Wattles weight / Breast muscle pH
9	15	23	17.925 ~ 17.95 Mb	ENSGALG00000029432 / GPR55 / ENSGALG00000005543 / ENSGALG00000036111 / CAB39 / ENSGALG00000028415 / ENSGALG00000031349 / ENSGALG00000005521 / ENSGALG00000030350 / ENSGALG00000024266 / ENSGALG00000005505 / ENSGALG00000037875 / ENSGALG00000032952 / NMNAT3 / ENSGALG00000005283 / ENSGALG00000045497 / PXYLP1 / ACSL3 / KCNE4 / ENSGALG00000005076 / DVL3 / ENSGALG00000008432 / ENSGALG00000031929	127118	Wattles weight
9	29	23	18 ~ 18.05 Mb	GPR55 / ENSGALG00000005543 / ENSGALG00000036111 / CAB39 / ENSGALG00000028415 / ENSGALG00000031349 / ENSGALG00000005521 / ENSGALG00000030350 / ENSGALG00000024266 / ENSGALG00000005505 / ENSGALG00000037875 / ENSGALG00000032952 / NMNAT3 / ENSGALG00000005283 / ENSGALG00000045497 / PXYLP1 / ACSL3 / KCNE4 / ENSGALG00000005076 / DVL3 / ENSGALG00000008432 / ENSGALG00000031929 / ENSGALG00000029432	137296 / 127118	Feather pecking / Wattles weight
9	39	24	18.0875 ~ 18.15 Mb	GPR55 / ENSGALG00000005543 / ENSGALG00000036111 / CAB39 / ENSGALG00000028415 / ENSGALG00000031349 / ENSGALG00000005521 / ENSGALG00000030350 / ENSGALG00000024266 / ENSGALG00000005505 / ENSGALG00000037875 / ENSGALG00000032952 / NMNAT3 / ENSGALG00000005283 / ENSGALG00000045497 / PXYLP1 / ACSL3 / KCNE4 / ENSGALG00000005076 / DVL3 / ENSGALG00000008432 / ENSGALG00000031929 / ENSGALG00000029432 / ENSGAL…	137297 / 137298 / 127118	Feather pecking / Feather pecking / Wattles weight
9	32	25	18.2375 ~ 18.2875 Mb	ENSGALG00000035588 / GPR55 / ENSGALG00000005543 / ENSGALG00000036111 / CAB39 / ENSGALG00000028415 / ENSGALG00000031349 / ENSGALG00000005521 / ENSGALG00000030350 / ENSGALG00000024266 / ENSGALG00000005505 / ENSGALG00000037875 / ENSGALG00000032952 / NMNAT3 / ENSGALG00000005283 / ENSGALG00000045497 / PXYLP1 / ACSL3 / KCNE4 / ENSGALG00000005076 / DVL3 / ENSGALG00000008432 / ENSGALG00000031929 / ENSGAL…	127118	Wattles weight
9	109	25	18.325 ~ 18.5125 Mb	GPR55 / ENSGALG00000005543 / ENSGALG00000036111 / CAB39 / ENSGALG00000028415 / ENSGALG00000031349 / ENSGALG00000005521 / ENSGALG00000030350 / ENSGALG00000024266 / ENSGALG00000005505 / ENSGALG00000037875 / ENSGALG00000032952 / NMNAT3 / ENSGALG00000005283 / ENSGALG00000045497 / PXYLP1 / ACSL3 / KCNE4 / ENSGALG00000005076 / DVL3 / ENSGALG00000008432 / ENSGALG00000031929 / ENSGALG00000029432 / ENSGAL…	157184 / 127118	Breast muscle pH / Wattles weight
9	14	25	18.525 ~ 18.55 Mb	GPR55 / ENSGALG00000005543 / ENSGALG00000036111 / CAB39 / ENSGALG00000028415 / ENSGALG00000031349 / ENSGALG00000005521 / ENSGALG00000030350 / ENSGALG00000024266 / ENSGALG00000005505 / ENSGALG00000037875 / ENSGALG00000032952 / NMNAT3 / ENSGALG00000005283 / ENSGALG00000045497 / PXYLP1 / ACSL3 / KCNE4 / ENSGALG00000005076 / DVL3 / ENSGALG00000008432 / ENSGALG00000031929 / ENSGALG00000029432 / ENSGAL…	127118	Wattles weight
9	22	27	18.7625 ~ 18.8 Mb	NAALADL2 / ENSGALG00000039654 / GPR55 / ENSGALG00000005543 / ENSGALG00000036111 / CAB39 / ENSGALG00000028415 / ENSGALG00000031349 / ENSGALG00000005521 / ENSGALG00000030350 / ENSGALG00000024266 / ENSGALG00000005505 / ENSGALG00000037875 / ENSGALG00000032952 / NMNAT3 / ENSGALG00000005283 / ENSGALG00000045497 / PXYLP1 / ACSL3 / KCNE4 / ENSGALG00000005076 / DVL3 / ENSGALG00000008432 / ENSGALG000000319…	127118 / 157185	Wattles weight / Breast muscle pH
9	120	27	18.825 ~ 19.025 Mb	GPR55 / ENSGALG00000005543 / ENSGALG00000036111 / CAB39 / ENSGALG00000028415 / ENSGALG00000031349 / ENSGALG00000005521 / ENSGALG00000030350 / ENSGALG00000024266 / ENSGALG00000005505 / ENSGALG00000037875 / ENSGALG00000032952 / NMNAT3 / ENSGALG00000005283 / ENSGALG00000045497 / PXYLP1 / ACSL3 / KCNE4 / ENSGALG00000005076 / DVL3 / ENSGALG00000008432 / ENSGALG00000031929 / ENSGALG00000029432 / ENSGAL…	127118 / 157185	Wattles weight / Breast muscle pH
9	59	28	19.0375 ~ 19.1375 Mb	ENSGALG00000040938 / GPR55 / ENSGALG00000005543 / ENSGALG00000036111 / CAB39 / ENSGALG00000028415 / ENSGALG00000031349 / ENSGALG00000005521 / ENSGALG00000030350 / ENSGALG00000024266 / ENSGALG00000005505 / ENSGALG00000037875 / ENSGALG00000032952 / NMNAT3 / ENSGALG00000005283 / ENSGALG00000045497 / PXYLP1 / ACSL3 / KCNE4 / ENSGALG00000005076 / DVL3 / ENSGALG00000008432 / ENSGALG00000031929 / ENSGAL…	127118 / 157185	Wattles weight / Breast muscle pH
9	16	28	21.325 ~ 21.35 Mb	GPR55 / ENSGALG00000005543 / ENSGALG00000036111 / CAB39 / ENSGALG00000028415 / ENSGALG00000031349 / ENSGALG00000005521 / ENSGALG00000030350 / ENSGALG00000024266 / ENSGALG00000005505 / ENSGALG00000037875 / ENSGALG00000032952 / NMNAT3 / ENSGALG00000005283 / ENSGALG00000045497 / PXYLP1 / ACSL3 / KCNE4 / ENSGALG00000005076 / DVL3 / ENSGALG00000008432 / ENSGALG00000031929 / ENSGALG00000029432 / ENSGAL…	127118 / 157186	Wattles weight / Breast muscle pH
10	34	3	9.1 ~ 9.1375 Mb	ENSGALG00000043583 / ENSGALG00000030049 / ENSGALG00000032171
10	103	5	9.425 ~ 9.5625 Mb	ENSGALG00000046123 / ENSGALG00000043583 / ENSGALG00000030049 / ENSGALG00000032171 / ENSGALG00000038286	171251 / 101194 / 101195	Fear-tonic immobility duration / Thymus weight / Thymus weight
10	12	6	11.2 ~ 11.225 Mb	ENSGALG00000006020 / ENSGALG00000043583 / ENSGALG00000030049 / ENSGALG00000032171 / ENSGALG00000038286 / ENSGALG00000046123	171251	Fear-tonic immobility duration
10	54	7	11.3375 ~ 11.425 Mb	ENSGALG00000043583 / ENSGALG00000030049 / ENSGALG00000032171 / ENSGALG00000038286 / ENSGALG00000046123 / ENSGALG00000006020 / ENSGALG00000006027	171251	Fear-tonic immobility duration
10	12	8	11.4375 ~ 11.4625 Mb	ENSGALG00000006045 / ENSGALG00000043583 / ENSGALG00000030049 / ENSGALG00000032171 / ENSGALG00000038286 / ENSGALG00000046123 / ENSGALG00000006020 / ENSGALG00000006027	171251	Fear-tonic immobility duration
10	31	9	11.5375 ~ 11.5875 Mb	ENSGALG00000043583 / ENSGALG00000030049 / ENSGALG00000032171 / ENSGALG00000038286 / ENSGALG00000046123 / ENSGALG00000006020 / ENSGALG00000006027 / ENSGALG00000006045 / ENSGALG00000006083	171251	Fear-tonic immobility duration
10	13	9	11.6125 ~ 11.6375 Mb	ENSGALG00000043583 / ENSGALG00000030049 / ENSGALG00000032171 / ENSGALG00000038286 / ENSGALG00000046123 / ENSGALG00000006020 / ENSGALG00000006027 / ENSGALG00000006045 / ENSGALG00000006083	171251	Fear-tonic immobility duration
10	85	11	11.7375 ~ 11.8875 Mb	MEX3B / ENSGALG00000043583 / ENSGALG00000030049 / ENSGALG00000032171 / ENSGALG00000038286 / ENSGALG00000046123 / ENSGALG00000006020 / ENSGALG00000006027 / ENSGALG00000006045 / ENSGALG00000006083 / ADAMTSL3
10	21	11	11.9375 ~ 11.975 Mb	ENSGALG00000043583 / ENSGALG00000030049 / ENSGALG00000032171 / ENSGALG00000038286 / ENSGALG00000046123 / ENSGALG00000006020 / ENSGALG00000006027 / ENSGALG00000006045 / ENSGALG00000006083 / ADAMTSL3 / MEX3B
10	86	15	12.0125 ~ 12.15 Mb	ENSGALG00000035438 / ENSGALG00000006376 / STARD5 / ENSGALG00000006388 / ENSGALG00000043583 / ENSGALG00000030049 / ENSGALG00000032171 / ENSGALG00000038286 / ENSGALG00000046123 / ENSGALG00000006020 / ENSGALG00000006027 / ENSGALG00000006045 / ENSGALG00000006083 / ADAMTSL3 / MEX3B
10	13	15	16.8625 ~ 16.8875 Mb	ENSGALG00000043583 / ENSGALG00000030049 / ENSGALG00000032171 / ENSGALG00000038286 / ENSGALG00000046123 / ENSGALG00000006020 / ENSGALG00000006027 / ENSGALG00000006045 / ENSGALG00000006083 / ADAMTSL3 / MEX3B / ENSGALG00000035438 / ENSGALG00000006376 / STARD5 / ENSGALG00000006388	24956	Albumen height
11	21	2	2.2125 ~ 2.25 Mb	ENSGALG00000003084 / AMFR	64559	Feed intake
11	13	2	6.1375 ~ 6.1625 Mb	ENSGALG00000003084 / AMFR	64559	Feed intake
11	16	2	11.925 ~ 11.95 Mb	ENSGALG00000003084 / AMFR	157214 / 64560 / 64561 / 96641	Breast muscle pH / Feed intake / Dry matter intake / Jejunum weight
11	57	3	14.3125 ~ 14.4 Mb	ENSGALG00000005377 / ENSGALG00000003084 / AMFR	64560 / 157214 / 64561 / 96641	Feed intake / Breast muscle pH / Dry matter intake / Jejunum weight
11	38	3	14.4875 ~ 14.55 Mb	ENSGALG00000003084 / AMFR / ENSGALG00000005377	157214 / 64561 / 96641	Breast muscle pH / Dry matter intake / Jejunum weight
11	25	4	15.8625 ~ 15.9 Mb	CMIP / ENSGALG00000003084 / AMFR / ENSGALG00000005377	96618	Excreta nitrogen/phosphorus ratio
11	25	6	15.9625 ~ 16 Mb	HSD17B2 / ENSGALG00000003084 / AMFR / ENSGALG00000005377 / CMIP / PLCG2	96618	Excreta nitrogen/phosphorus ratio
11	16	8	16.0125 ~ 16.0375 Mb	ENSGALG00000005474 / ENSGALG00000031983 / ENSGALG00000003084 / AMFR / ENSGALG00000005377 / CMIP / PLCG2 / HSD17B2	96618	Excreta nitrogen/phosphorus ratio
12	21	1	0.925 ~ 0.9625 Mb	SFMBT1	127124	Feathered feet
12	15	1	3.8875 ~ 3.9125 Mb	SFMBT1	96642	Breast muscle weight
12	18	4	4.5 ~ 4.5375 Mb	ENSGALG00000004937 / ENSGALG00000037084 / SFMBT1 / ATP2B2	96642	Breast muscle weight
12	16	4	5.8 ~ 5.825 Mb	SFMBT1 / ATP2B2 / ENSGALG00000004937 / ENSGALG00000037084	157257 / 157258 / 171253	Breast muscle pH / Breast muscle pH / Fear-tonic immobility duration
12	15	5	9.65 ~ 9.675 Mb	SFMBT1 / ATP2B2 / ENSGALG00000004937 / ENSGALG00000037084 / ENSGALG00000005120	171253	Fear-tonic immobility duration
12	17	8	9.7375 ~ 9.7625 Mb	PODXL2 / ENSGALG00000006037 / SFMBT1 / ATP2B2 / ENSGALG00000004937 / ENSGALG00000037084 / ENSGALG00000005120 / ENSGALG00000032736	171253	Fear-tonic immobility duration
12	14	10	18.3875 ~ 18.4125 Mb	ENSGALG00000031068 / SFMBT1 / ATP2B2 / ENSGALG00000004937 / ENSGALG00000037084 / ENSGALG00000005120 / ENSGALG00000032736 / PODXL2 / ENSGALG00000006037 / ENSGALG00000006047
13	20	0	4.425 ~ 4.4625 Mb		147740 / 147741 / 157215	Testes weight / Testes percentage / Breast muscle pH
13	16	2	6.9875 ~ 7.0125 Mb	ENSGALG00000041690 / ENSGALG00000001916	147740 / 147741	Testes weight / Testes percentage
13	31	3	7.1875 ~ 7.2375 Mb	ENSGALG00000001698 / ENSGALG00000001916 / ENSGALG00000041690	147741 / 147740	Testes percentage / Testes weight
13	14	3	7.5625 ~ 7.5875 Mb	ENSGALG00000001916 / ENSGALG00000041690 / ENSGALG00000001698	147740	Testes weight
13	19	3	14.2125 ~ 14.25 Mb	ENSGALG00000001916 / ENSGALG00000041690 / ENSGALG00000001698	127125	Feathered feet
14	31	1	1.3 ~ 1.35 Mb	TMEM130	95409 / 127121	Body weight (21 days) / Wattles length
14	20	2	1.3875 ~ 1.425 Mb	TRRAP / TMEM130	95409 / 127121	Body weight (21 days) / Wattles length
14	29	4	3.375 ~ 3.4125 Mb	ENSGALG00000004358 / GNA12 / TMEM130 / TRRAP	157261 / 127121 / 95397 / 95401	Breast muscle pH / Wattles length / Body temperature / Body temperature
14	16	4	5.7875 ~ 5.8125 Mb	TMEM130 / TRRAP / ENSGALG00000004358 / GNA12	127121 / 64519 / 167276 / 167281	Wattles length / Body weight (36 days) / Body weight (36 days) / Body weight
14	14	8	6.75 ~ 6.775 Mb	PRKCB / ENSGALG00000025156 / TMEM130 / TRRAP / ENSGALG00000004358 / GNA12 / ENSGALG00000032326 / LMF1	127121 / 167276 / 167281 / 166757	Wattles length / Body weight (36 days) / Body weight / Body weight (21 days)
14	26	11	7.4 ~ 7.4375 Mb	ENSGALG00000006418 / KCTD5 / TMEM130 / TRRAP / ENSGALG00000004358 / GNA12 / ENSGALG00000032326 / LMF1 / PRKCB / ENSGALG00000025156 / ENSGALG00000037400	137022 / 127121 / 167276 / 167281 / 166757	Antibody response to SRBC antigen / Wattles length / Body weight (36 days) / Body weight / Body weight (21 days)
15	13	0	8.5875 ~ 8.6125 Mb		96644 / 95398 / 95399	Ileum length / Body temperature / Body temperature
17	20	5	2.0375 ~ 2.0625 Mb	LRSAM1 / ENSGALG00000008806 / ENSGALG00000025692 / ENSGALG00000017833 / ENSGALG00000037079	24945	Egg production rate
17	36	6	4.1375 ~ 4.1875 Mb	LRSAM1 / ENSGALG00000008806 / ENSGALG00000025692 / ENSGALG00000017833 / ENSGALG00000037079 / ENSGALG00000008798	135716	Antibody titer to SRBC antigen
17	19	7	4.2 ~ 4.225 Mb	ENSGALG00000034713 / LRSAM1 / ENSGALG00000008806 / ENSGALG00000025692 / ENSGALG00000017833 / ENSGALG00000037079 / ENSGALG00000008798	135716	Antibody titer to SRBC antigen
17	33	9	6.9875 ~ 7.025 Mb	SETX / ENSGALG00000027242 / LRSAM1 / ENSGALG00000008806 / ENSGALG00000025692 / ENSGALG00000017833 / ENSGALG00000037079 / ENSGALG00000008798 / ENSGALG00000034713	157217	Breast muscle pH
17	131	17	7.0875 ~ 7.2625 Mb	DDX31 / GTF3C4 / ENSGALG00000040923 / ENSGALG00000003509 / ENSGALG00000043548 / ENSGALG00000003500 / ENSGALG00000003478 / ENSGALG00000034436 / LRSAM1 / ENSGALG00000008806 / ENSGALG00000025692 / ENSGALG00000017833 / ENSGALG00000037079 / ENSGALG00000008798 / ENSGALG00000034713 / SETX / ENSGALG00000027242	151245 / 157217	Small yellow follicle number / Breast muscle pH
17	37	28	7.3 ~ 7.3625 Mb	ENSGALG00000003340 / ENSGALG00000046124 / ENSGALG00000038413 / ENSGALG00000003204 / ENSGALG00000003197 / ENSGALG00000017832 / ENSGALG00000021758 / ENSGALG00000017831 / ENSGALG00000033754 / ENSGALG00000003181 / LRSAM1 / ENSGALG00000008806 / ENSGALG00000025692 / ENSGALG00000017833 / ENSGALG00000037079 / ENSGALG00000008798 / ENSGALG00000034713 / SETX / ENSGALG00000027242 / DDX31 / GTF3C4 / ENSGALG00…	157217	Breast muscle pH
17	37	35	7.4375 ~ 7.5 Mb	ENSGALG00000021520 / ADAMTSL2 / ENSGALG00000040032 / FAM163B / ENSGALG00000036485 / DBH / LRSAM1 / ENSGALG00000008806 / ENSGALG00000025692 / ENSGALG00000017833 / ENSGALG00000037079 / ENSGALG00000008798 / ENSGALG00000034713 / SETX / ENSGALG00000027242 / DDX31 / GTF3C4 / ENSGALG00000040923 / ENSGALG00000003509 / ENSGALG00000043548 / ENSGALG00000003500 / ENSGALG00000003478 / ENSGALG00000034436 / ENS…	64530 / 64531 / 157217	Feed conversion ratio / Feed conversion ratio / Breast muscle pH
18	30	0	2.65 ~ 2.6875 Mb
18	16	1	2.7875 ~ 2.8125 Mb	ENSGALG00000001375	96651	Body weight (hatch)
18	19	1	2.925 ~ 2.9625 Mb	ENSGALG00000001375	96651	Body weight (hatch)
18	60	1	2.975 ~ 3.0625 Mb	ENSGALG00000001375	96651	Body weight (hatch)
18	31	1	3.1625 ~ 3.2 Mb	ENSGALG00000001375	96651 / 135880	Body weight (hatch) / Tibia bone mineral content
18	19	4	7.9 ~ 7.9375 Mb	ENSGALG00000004193 / WIPI1 / ENSGALG00000001375 / B3GNTL1	96652 / 96653 / 177582 / 177591	Jejunum length / Breast muscle weight / Gizzard weight / Gizzard percentage
18	93	9	7.9875 ~ 8.1375 Mb	ENSGALG00000021399 / ENSGALG00000021395 / ABCA5 / MAP2K6 / ENSGALG00000001375 / B3GNTL1 / ENSGALG00000004193 / WIPI1 / ENSGALG00000004237	177582 / 177591 / 96652 / 96653	Gizzard weight / Gizzard percentage / Jejunum length / Breast muscle weight
18	23	9	8.175 ~ 8.2125 Mb	ENSGALG00000001375 / B3GNTL1 / ENSGALG00000004193 / WIPI1 / ENSGALG00000004237 / ENSGALG00000021399 / ENSGALG00000021395 / ABCA5 / MAP2K6	96652 / 96653	Jejunum length / Breast muscle weight
18	35	9	8.4875 ~ 8.55 Mb	ENSGALG00000001375 / B3GNTL1 / ENSGALG00000004193 / WIPI1 / ENSGALG00000004237 / ENSGALG00000021399 / ENSGALG00000021395 / ABCA5 / MAP2K6	96652 / 96653 / 135717 / 135718	Jejunum length / Breast muscle weight / Antibody response to SRBC antigen / Antibody response to SRBC antigen
18	120	10	8.5625 ~ 8.7625 Mb	ENSGALG00000034157 / ENSGALG00000001375 / B3GNTL1 / ENSGALG00000004193 / WIPI1 / ENSGALG00000004237 / ENSGALG00000021399 / ENSGALG00000021395 / ABCA5 / MAP2K6	137343 / 96652 / 96653 / 135717 / 135718	Feather pecking / Jejunum length / Breast muscle weight / Antibody response to SRBC antigen / Antibody response to SRBC antigen
18	46	12	8.775 ~ 8.85 Mb	ENSGALG00000029865 / ENSGALG00000040705 / ENSGALG00000001375 / B3GNTL1 / ENSGALG00000004193 / WIPI1 / ENSGALG00000004237 / ENSGALG00000021399 / ENSGALG00000021395 / ABCA5 / MAP2K6 / ENSGALG00000034157	96652 / 96653 / 135717 / 135718	Jejunum length / Breast muscle weight / Antibody response to SRBC antigen / Antibody response to SRBC antigen
18	29	13	8.925 ~ 8.9875 Mb	ENSGALG00000037717 / ENSGALG00000001375 / B3GNTL1 / ENSGALG00000004193 / WIPI1 / ENSGALG00000004237 / ENSGALG00000021399 / ENSGALG00000021395 / ABCA5 / MAP2K6 / ENSGALG00000034157 / ENSGALG00000029865 / ENSGALG00000040705	137344 / 96652 / 96653	Feather pecking / Jejunum length / Breast muscle weight
19	39	0	2.5125 ~ 2.575 Mb		64535 / 64540 / 96621	Growth (39-46 days) / Feed intake / Excreta weight
19	34	3	2.6 ~ 2.6375 Mb	ENSGALG00000036742 / ENSGALG00000001174 / ENSGALG00000001189	64535 / 64540 / 96621	Growth (39-46 days) / Feed intake / Excreta weight
19	21	7	4.175 ~ 4.2125 Mb	DTX2 / ENSGALG00000045942 / ENSGALG00000037501 / SSC4D / ENSGALG00000036742 / ENSGALG00000001174 / ENSGALG00000001189	64567 / 64568	Feed intake / Feed intake
19	15	9	4.225 ~ 4.25 Mb	ENSGALG00000017358 / ENSGALG00000001926 / ENSGALG00000036742 / ENSGALG00000001174 / ENSGALG00000001189 / DTX2 / ENSGALG00000045942 / ENSGALG00000037501 / SSC4D	15676 / 14622 / 64567 / 64568	Feather pecking / Alternative complement activation by BRBC / Feed intake / Feed intake
19	30	15	4.2625 ~ 4.325 Mb	MDH2 / ENSGALG00000001963 / TMEM120A / ENSGALG00000002053 / ENSGALG00000035035 / ENSGALG00000036742 / ENSGALG00000001174 / ENSGALG00000001189 / DTX2 / ENSGALG00000045942 / ENSGALG00000037501 / SSC4D / ENSGALG00000017358 / ENSGALG00000001926 / SRRM3	139361 / 139362 / 64567 / 64568	Feed conversion ratio / Feed conversion ratio / Feed intake / Feed intake
19	53	20	4.9625 ~ 5.0375 Mb	ENSGALG00000002587 / TPST1 / ENSGALG00000002618 / ENSGALG00000021611 / ENSGALG00000036742 / ENSGALG00000001174 / ENSGALG00000001189 / DTX2 / ENSGALG00000045942 / ENSGALG00000037501 / SSC4D / ENSGALG00000017358 / ENSGALG00000001926 / SRRM3 / MDH2 / ENSGALG00000001963 / TMEM120A / ENSGALG00000002053 / ENSGALG00000035035 / TAF15	64567 / 64568 / 96656 / 96657	Feed intake / Feed intake / Duodenum length / Gizzard weight
19	15	21	5.1625 ~ 5.1875 Mb	ENSGALG00000034608 / ENSGALG00000036742 / ENSGALG00000001174 / ENSGALG00000001189 / DTX2 / ENSGALG00000045942 / ENSGALG00000037501 / SSC4D / ENSGALG00000017358 / ENSGALG00000001926 / SRRM3 / MDH2 / ENSGALG00000001963 / TMEM120A / ENSGALG00000002053 / ENSGALG00000035035 / TAF15 / ENSGALG00000002587 / TPST1 / ENSGALG00000002618 / ENSGALG00000021611	64567 / 64568 / 96656 / 96657	Feed intake / Feed intake / Duodenum length / Gizzard weight
19	21	25	5.275 ~ 5.3125 Mb	ENSGALG00000002739 / ENSGALG00000023806 / PITPNA / ENSGALG00000036742 / ENSGALG00000001174 / ENSGALG00000001189 / DTX2 / ENSGALG00000045942 / ENSGALG00000037501 / SSC4D / ENSGALG00000017358 / ENSGALG00000001926 / SRRM3 / MDH2 / ENSGALG00000001963 / TMEM120A / ENSGALG00000002053 / ENSGALG00000035035 / TAF15 / ENSGALG00000002587 / TPST1 / ENSGALG00000002618 / ENSGALG00000021611 / ENSGALG00000034608…	64567 / 64568 / 96656 / 96657	Feed intake / Feed intake / Duodenum length / Gizzard weight
19	52	32	5.6375 ~ 5.7125 Mb	TMEM199 / SEBOX / ENSGALG00000003589 / SARM1 / ENSGALG00000003604 / SLC13A2 / ENSGALG00000036742 / ENSGALG00000001174 / ENSGALG00000001189 / DTX2 / ENSGALG00000045942 / ENSGALG00000037501 / SSC4D / ENSGALG00000017358 / ENSGALG00000001926 / SRRM3 / MDH2 / ENSGALG00000001963 / TMEM120A / ENSGALG00000002053 / ENSGALG00000035035 / TAF15 / ENSGALG00000002587 / TPST1 / ENSGALG00000002618 / ENSGALG00000…	64567 / 64568 / 96656 / 96657	Feed intake / Feed intake / Duodenum length / Gizzard weight
19	14	35	5.7625 ~ 5.7875 Mb	KIAA0100 / SDF2 / ENSGALG00000036742 / ENSGALG00000001174 / ENSGALG00000001189 / DTX2 / ENSGALG00000045942 / ENSGALG00000037501 / SSC4D / ENSGALG00000017358 / ENSGALG00000001926 / SRRM3 / MDH2 / ENSGALG00000001963 / TMEM120A / ENSGALG00000002053 / ENSGALG00000035035 / TAF15 / ENSGALG00000002587 / TPST1 / ENSGALG00000002618 / ENSGALG00000021611 / ENSGALG00000034608 / ENSGALG00000002661 / ENSGALG00…	64567 / 64568 / 96656 / 96657	Feed intake / Feed intake / Duodenum length / Gizzard weight
20	16	0	4.05 ~ 4.0875 Mb
20	14	0	4.175 ~ 4.2 Mb
20	13	1	10.575 ~ 10.6 Mb	ENSGALG00000006775	135720 / 135721 / 24960	Body weight (84 days) / Shank length / Eggshell color
20	16	5	10.6125 ~ 10.65 Mb	TTI1 / VSTM2L / ENSGALG00000030788 / ENSGALG00000006775 / ENSGALG00000006788	135720 / 135721 / 24960	Body weight (84 days) / Shank length / Eggshell color
20	29	6	11.15 ~ 11.1875 Mb	ENSGALG00000006775 / ENSGALG00000006788 / TTI1 / VSTM2L / ENSGALG00000030788 / CTNNBL1	180099 / 180105 / 24837 / 24960 / 171255	Egg number / Egg number / Visceral peritoneum pigmentation / Eggshell color / Fear-tonic immobility duration
20	38	9	11.25 ~ 11.3125 Mb	NPEPL1 / ENSGALG00000007541 / ENSGALG00000006775 / ENSGALG00000006788 / TTI1 / VSTM2L / ENSGALG00000030788 / CTNNBL1 / GNAS	179997 / 180001 / 180031 / 180085 / 180093 / 171255	Comb color / Comb color / Comb color / Egg number / Egg number / Fear-tonic immobility duration
20	23	11	11.35 ~ 11.3875 Mb	APCDD1L / ENSGALG00000034598 / ENSGALG00000006775 / ENSGALG00000006788 / TTI1 / VSTM2L / ENSGALG00000030788 / CTNNBL1 / GNAS / NPEPL1 / ENSGALG00000007541	179971 / 180049 / 180051 / 180052 / 95356 / 171255	Comb color / Comb color / Comb color / Comb color / Wing weight / Fear-tonic immobility duration
20	41	16	11.4125 ~ 11.4875 Mb	ENSGALG00000007549 / ENSGALG00000007554 / ENSGALG00000007575 / ANKRD60 / C20orf85 / ENSGALG00000006775 / ENSGALG00000006788 / TTI1 / VSTM2L / ENSGALG00000030788 / CTNNBL1 / GNAS / NPEPL1 / ENSGALG00000007541 / APCDD1L / ENSGALG00000034598	179974 / 179976 / 179981 / 180087 / 180090 / 171255 / 24967	Comb color / Comb color / Comb color / Egg number / Egg number / Fear-tonic immobility duration / Eggshell color
21	17	2	1 ~ 1.025 Mb	ENSGALG00000029651 / ENSGALG00000001058	177583 / 24964 / 96660	Gizzard weight / Eggshell color / Gizzard weight
21	58	5	2.45 ~ 2.5125 Mb	SCNN1D / UBE2J2 / C1QTNF12 / ENSGALG00000029651 / ENSGALG00000001058	24521 / 96660	Eggshell percentage / Gizzard weight
21	34	8	2.5375 ~ 2.575 Mb	ENSGALG00000001872 / ENSGALG00000001882 / ENSGALG00000001894 / ENSGALG00000029651 / ENSGALG00000001058 / SCNN1D / UBE2J2 / C1QTNF12	160793 / 160794 / 160795 / 160796 / 96660	Eggshell color / Eggshell color / Eggshell color / Eggshell color / Gizzard weight
21	27	11	2.6625 ~ 2.7 Mb	RNF223 / ENSGALG00000035017 / ENSGALG00000029651 / ENSGALG00000001058 / SCNN1D / UBE2J2 / C1QTNF12 / ENSGALG00000001872 / ENSGALG00000001882 / ENSGALG00000001894 / TTLL10	96660	Gizzard weight
21	15	12	2.7375 ~ 2.7625 Mb	ENSGALG00000029651 / ENSGALG00000001058 / SCNN1D / UBE2J2 / C1QTNF12 / ENSGALG00000001872 / ENSGALG00000001882 / ENSGALG00000001894 / TTLL10 / ENSGALG00000031850 / RNF223 / ENSGALG00000035017	96660	Gizzard weight
21	60	18	3.675 ~ 3.75 Mb	KIF1B / ENSGALG00000026409 / ENSGALG00000002797 / ENSGALG00000024481 / DFFA / ENSGALG00000029651 / ENSGALG00000001058 / SCNN1D / UBE2J2 / C1QTNF12 / ENSGALG00000001872 / ENSGALG00000001882 / ENSGALG00000001894 / TTLL10 / ENSGALG00000031850 / RNF223 / ENSGALG00000035017 / ENSGALG00000039193	135722 / 96660	Antibody titer to SRBC antigen / Gizzard weight
22	63	2	2.9625 ~ 3.0125 Mb	ENSGALG00000036638 / ENSGALG00000032270	96665	Duodenum length
22	120	2	4.1375 ~ 4.2125 Mb	ENSGALG00000036638 / ENSGALG00000032270	96666 / 95429	Abdominal fat weight / Breast muscle percentage
22	45	2	4.3375 ~ 4.3625 Mb	ENSGALG00000036638 / ENSGALG00000032270	96666 / 95429	Abdominal fat weight / Breast muscle percentage
23	36	3	0.5625 ~ 0.6 Mb	ENSGALG00000000615 / ENSGALG00000000618 / ENSGALG00000037050	16797	Albumen height
23	28	4	0.75 ~ 0.775 Mb	ENSGALG00000000615 / ENSGALG00000000618 / ENSGALG00000037050 / ENSGALG00000021686
23	29	4	4.65 ~ 4.6875 Mb	ENSGALG00000000615 / ENSGALG00000000618 / ENSGALG00000037050 / ENSGALG00000021686
23	36	4	4.7 ~ 4.7375 Mb	ENSGALG00000000615 / ENSGALG00000000618 / ENSGALG00000037050 / ENSGALG00000021686
24	36	2	3.75 ~ 3.7875 Mb	ARHGEF12 / ENSGALG00000026316	157218 / 157268 / 157269 / 147746 / 147747 / 135723 / 135724	Breast muscle pH / Breast muscle pH / Breast muscle pH / Ovary weight / Ovary percentage / Body weight (28 days) / Comb area
25	33	3	1.15 ~ 1.1875 Mb	ENSGALG00000018878 / ENSGALG00000027316 / ENSGALG00000043660	127116 / 127119	Comb weight / Wattles weight
26	59	5	2.5125 ~ 2.575 Mb	ENSGALG00000000856 / DYRK3 / MAPKAPK2 / ENSGALG00000000892 / ENSGALG00000045304	14629 / 14630 / 37523 / 37524 / 37525 / 37526 / 64571 / 96622 / 96669	Antibody titer to LPS antigen / Classical complement activation by SRBC / Antibody titer to KLH antigen / Antibody titer to KLH antigen / Antibody titer to KLH antigen / Antibody titer to KLH antigen / Feed conversion ratio / Excreta weight / Duodenum weight
28	86	2	1.775 ~ 1.85 Mb	ADAMTS10 / ENSGALG00000001486	151147 / 151161 / 151182 / 151189 / 151219 / 151259 / 151262 / 151267 / 151269 / 62026 / 62040 / 127113 / 177593 / 24959	Small yellow follicle number / Small yellow follicle number / Small yellow follicle number / Small yellow follicle number / Small yellow follicle number / Small yellow follicle number / Small yellow follicle number / Small yellow follicle number / Small yellow follicle number / Ovary weight / Ovary weight / Feather-crested head / Gizzard percentage / Eggshell color
28	35	6	1.9625 ~ 2 Mb	LINGO3 / ENSGALG00000037300 / ENSGALG00000000812 / ADAMTS10 / ENSGALG00000001486 / ENSGALG00000033094	151157 / 151158 / 151176 / 151197 / 151207 / 151273 / 151286 / 139608 / 139706 / 139703 / 139719 / 62036 / 62042 / 177593 / 127113 / 24959	Small yellow follicle number / Small yellow follicle number / Small yellow follicle number / Small yellow follicle number / Small yellow follicle number / Small yellow follicle number / Small yellow follicle number / Feed conversion ratio / Feed conversion ratio / Feed conversion ratio / Feed conversion ratio / Ovary weight / Ovary weight / Gizzard percentage / Feather-crested head / Eggshell col…
28	51	11	2.0125 ~ 2.075 Mb	ENSGALG00000043925 / ENSGALG00000036346 / ENSGALG00000021679 / ENSGALG00000000835 / ENSGALG00000044291 / ADAMTS10 / ENSGALG00000001486 / ENSGALG00000033094 / LINGO3 / ENSGALG00000037300 / ENSGALG00000000812	151148 / 151156 / 151167 / 151178 / 151180 / 151211 / 151213 / 151214 / 151228 / 151270 / 151295 / 151145 / 62027 / 62046 / 135727 / 127113 / 24959 / 177594	Small yellow follicle number / Small yellow follicle number / Small yellow follicle number / Small yellow follicle number / Small yellow follicle number / Small yellow follicle number / Small yellow follicle number / Small yellow follicle number / Small yellow follicle number / Small yellow follicle number / Small yellow follicle number / Small yellow follicle number / Ovary weight / Ovary weight…
28	35	16	2.9 ~ 2.9375 Mb	ENSGALG00000021637 / GRIN3B / TMEM259 / ENSGALG00000026711 / ADAMTS10 / ENSGALG00000001486 / ENSGALG00000033094 / LINGO3 / ENSGALG00000037300 / ENSGALG00000000812 / ENSGALG00000043925 / ENSGALG00000036346 / ENSGALG00000021679 / ENSGALG00000000835 / ENSGALG00000044291 / DOT1L	127113 / 177594	Feather-crested head / Gizzard percentage
28	24	18	2.9875 ~ 3.0125 Mb	SBNO2 / ADAMTS10 / ENSGALG00000001486 / ENSGALG00000033094 / LINGO3 / ENSGALG00000037300 / ENSGALG00000000812 / ENSGALG00000043925 / ENSGALG00000036346 / ENSGALG00000021679 / ENSGALG00000000835 / ENSGALG00000044291 / DOT1L / ENSGALG00000021637 / GRIN3B / TMEM259 / ENSGALG00000026711 / ENSGALG00000002453	177594 / 127113	Gizzard percentage / Feather-crested head

## Sheet: broiler_ihs_SW
Chromosome	Number_of_SNP	Number_of_gene	Region	Genes	QTL_ID	QTL_Name
1	27	0	10.225 ~ 10.275 Mb		157157	Breast muscle pH
1	14	1	16.45 ~ 16.475 Mb	ENSGALG00000042092
1	20	1	16.875 ~ 16.9125 Mb	ENSGALG00000042092
1	16	1	17.1125 ~ 17.1375 Mb	ENSGALG00000042092
1	15	2	17.9375 ~ 17.9625 Mb	ENSGALG00000042092 / FAM19A5
1	16	2	18.0125 ~ 18.05 Mb	ENSGALG00000042092 / FAM19A5
1	13	2	18.3625 ~ 18.3875 Mb	ENSGALG00000042092 / FAM19A5
1	23	4	21.85 ~ 21.8875 Mb	ENSGALG00000040954 / ENSGALG00000038679 / ENSGALG00000042092 / FAM19A5	157158	Breast muscle pH
1	15	4	27.525 ~ 27.55 Mb	ENSGALG00000042092 / FAM19A5 / ENSGALG00000040954 / ENSGALG00000038679	157158	Breast muscle pH
1	17	4	31.8625 ~ 31.8875 Mb	ENSGALG00000042092 / FAM19A5 / ENSGALG00000040954 / ENSGALG00000038679	157159	Breast muscle pH
1	15	4	43.3 ~ 43.325 Mb	ENSGALG00000042092 / FAM19A5 / ENSGALG00000040954 / ENSGALG00000038679	95427	Breast muscle percentage
1	18	4	50.5375 ~ 50.5625 Mb	ENSGALG00000042092 / FAM19A5 / ENSGALG00000040954 / ENSGALG00000038679	24833 / 96626	Visceral peritoneum pigmentation / Body weight (9 days)
1	23	7	52.1375 ~ 52.175 Mb	ENSGALG00000012546 / ENSGALG00000012550 / ENSGALG00000042092 / FAM19A5 / ENSGALG00000040954 / ENSGALG00000038679 / ENSGALG00000035051	96626 / 96627	Body weight (9 days) / Duodenum weight
1	14	9	53.1625 ~ 53.1875 Mb	ENSGALG00000028627 / ENSGALG00000042092 / FAM19A5 / ENSGALG00000040954 / ENSGALG00000038679 / ENSGALG00000035051 / ENSGALG00000012546 / ENSGALG00000012550 / ENSGALG00000012552	96626 / 96627	Body weight (9 days) / Duodenum weight
1	12	11	53.325 ~ 53.35 Mb	ENSGALG00000039479 / RTCB / ENSGALG00000042092 / FAM19A5 / ENSGALG00000040954 / ENSGALG00000038679 / ENSGALG00000035051 / ENSGALG00000012546 / ENSGALG00000012550 / ENSGALG00000012552 / ENSGALG00000028627	96626 / 96627	Body weight (9 days) / Duodenum weight
1	13	12	53.375 ~ 53.4 Mb	PRDM4 / ENSGALG00000042092 / FAM19A5 / ENSGALG00000040954 / ENSGALG00000038679 / ENSGALG00000035051 / ENSGALG00000012546 / ENSGALG00000012550 / ENSGALG00000012552 / ENSGALG00000028627 / ENSGALG00000039479 / RTCB	96626 / 96627	Body weight (9 days) / Duodenum weight
1	60	14	53.4625 ~ 53.575 Mb	BTBD11 / ENSGALG00000042092 / FAM19A5 / ENSGALG00000040954 / ENSGALG00000038679 / ENSGALG00000035051 / ENSGALG00000012546 / ENSGALG00000012550 / ENSGALG00000012552 / ENSGALG00000028627 / ENSGALG00000039479 / RTCB / PRDM4 / ENSGALG00000012631	96626 / 96627	Body weight (9 days) / Duodenum weight
1	23	15	54.3875 ~ 54.425 Mb	ENSGALG00000012697 / ENSGALG00000042092 / FAM19A5 / ENSGALG00000040954 / ENSGALG00000038679 / ENSGALG00000035051 / ENSGALG00000012546 / ENSGALG00000012550 / ENSGALG00000012552 / ENSGALG00000028627 / ENSGALG00000039479 / RTCB / PRDM4 / ENSGALG00000012631 / BTBD11	96626 / 96627	Body weight (9 days) / Duodenum weight
1	37	17	55.7375 ~ 55.8125 Mb	SPIC / PARP12 / ENSGALG00000042092 / FAM19A5 / ENSGALG00000040954 / ENSGALG00000038679 / ENSGALG00000035051 / ENSGALG00000012546 / ENSGALG00000012550 / ENSGALG00000012552 / ENSGALG00000028627 / ENSGALG00000039479 / RTCB / PRDM4 / ENSGALG00000012631 / BTBD11 / ENSGALG00000012697
1	18	18	60.6375 ~ 60.6625 Mb	ENSGALG00000042092 / FAM19A5 / ENSGALG00000040954 / ENSGALG00000038679 / ENSGALG00000035051 / ENSGALG00000012546 / ENSGALG00000012550 / ENSGALG00000012552 / ENSGALG00000028627 / ENSGALG00000039479 / RTCB / PRDM4 / ENSGALG00000012631 / BTBD11 / ENSGALG00000012697 / SPIC / PARP12 / TBXAS1	159643 / 159728 / 159817 / 159430 / 159471 / 159532 / 57881 / 57882 / 57883 / 57885 / 57886 / 57887 / 57888 / 57892 / 57893 / 57894 / 57895 / 57896 / 57904 / 57907 / 57909 / 57911	Eggshell thickness / Eggshell thickness / Eggshell thickness / Eggshell effective layer thickness / Eggshell effective layer thickness / Eggshell effective layer thickness / Eggshell strength / Eggshell strength / Eggshell strength / Eggshell strength / Eggshell strength / Eggshell strength / Eggshell strength / Eggshell thickness / Eggshell thickness / Eggshell thickness / Eggshell thickness / E…
1	16	19	96.2 ~ 96.225 Mb	ENSGALG00000042092 / FAM19A5 / ENSGALG00000040954 / ENSGALG00000038679 / ENSGALG00000035051 / ENSGALG00000012546 / ENSGALG00000012550 / ENSGALG00000012552 / ENSGALG00000028627 / ENSGALG00000039479 / RTCB / PRDM4 / ENSGALG00000012631 / BTBD11 / ENSGALG00000012697 / SPIC / PARP12 / TBXAS1 / ERC1
1	13	19	96.7125 ~ 96.7375 Mb	ENSGALG00000042092 / FAM19A5 / ENSGALG00000040954 / ENSGALG00000038679 / ENSGALG00000035051 / ENSGALG00000012546 / ENSGALG00000012550 / ENSGALG00000012552 / ENSGALG00000028627 / ENSGALG00000039479 / RTCB / PRDM4 / ENSGALG00000012631 / BTBD11 / ENSGALG00000012697 / SPIC / PARP12 / TBXAS1 / ERC1	170786	VLDL cholesterol level
1	12	21	97.95 ~ 97.975 Mb	ENSGALG00000044721 / ENSGALG00000042092 / FAM19A5 / ENSGALG00000040954 / ENSGALG00000038679 / ENSGALG00000035051 / ENSGALG00000012546 / ENSGALG00000012550 / ENSGALG00000012552 / ENSGALG00000028627 / ENSGALG00000039479 / RTCB / PRDM4 / ENSGALG00000012631 / BTBD11 / ENSGALG00000012697 / SPIC / PARP12 / TBXAS1 / ERC1 / ENSGALG00000040870
1	18	21	97.9875 ~ 98.025 Mb	ENSGALG00000042092 / FAM19A5 / ENSGALG00000040954 / ENSGALG00000038679 / ENSGALG00000035051 / ENSGALG00000012546 / ENSGALG00000012550 / ENSGALG00000012552 / ENSGALG00000028627 / ENSGALG00000039479 / RTCB / PRDM4 / ENSGALG00000012631 / BTBD11 / ENSGALG00000012697 / SPIC / PARP12 / TBXAS1 / ERC1 / ENSGALG00000040870 / ENSGALG00000044721
1	18	23	98.0875 ~ 98.125 Mb	ENSGALG00000019201 / ENSGALG00000042092 / FAM19A5 / ENSGALG00000040954 / ENSGALG00000038679 / ENSGALG00000035051 / ENSGALG00000012546 / ENSGALG00000012550 / ENSGALG00000012552 / ENSGALG00000028627 / ENSGALG00000039479 / RTCB / PRDM4 / ENSGALG00000012631 / BTBD11 / ENSGALG00000012697 / SPIC / PARP12 / TBXAS1 / ERC1 / ENSGALG00000040870 / ENSGALG00000044721 / ENSGALG00000015662
1	12	24	98.1375 ~ 98.1625 Mb	ENSGALG00000040926 / ENSGALG00000042092 / FAM19A5 / ENSGALG00000040954 / ENSGALG00000038679 / ENSGALG00000035051 / ENSGALG00000012546 / ENSGALG00000012550 / ENSGALG00000012552 / ENSGALG00000028627 / ENSGALG00000039479 / RTCB / PRDM4 / ENSGALG00000012631 / BTBD11 / ENSGALG00000012697 / SPIC / PARP12 / TBXAS1 / ERC1 / ENSGALG00000040870 / ENSGALG00000044721 / ENSGALG00000015662 / ENSGALG00000019201
1	12	24	99.4625 ~ 99.4875 Mb	ENSGALG00000042092 / FAM19A5 / ENSGALG00000040954 / ENSGALG00000038679 / ENSGALG00000035051 / ENSGALG00000012546 / ENSGALG00000012550 / ENSGALG00000012552 / ENSGALG00000028627 / ENSGALG00000039479 / RTCB / PRDM4 / ENSGALG00000012631 / BTBD11 / ENSGALG00000012697 / SPIC / PARP12 / TBXAS1 / ERC1 / ENSGALG00000040870 / ENSGALG00000044721 / ENSGALG00000015662 / ENSGALG00000019201 / ENSGALG00000040926
1	18	24	100.7375 ~ 100.775 Mb	ENSGALG00000042092 / FAM19A5 / ENSGALG00000040954 / ENSGALG00000038679 / ENSGALG00000035051 / ENSGALG00000012546 / ENSGALG00000012550 / ENSGALG00000012552 / ENSGALG00000028627 / ENSGALG00000039479 / RTCB / PRDM4 / ENSGALG00000012631 / BTBD11 / ENSGALG00000012697 / SPIC / PARP12 / TBXAS1 / ERC1 / ENSGALG00000040870 / ENSGALG00000044721 / ENSGALG00000015662 / ENSGALG00000019201 / ENSGALG00000040926
1	31	25	106.35 ~ 106.4 Mb	ENSGALG00000042092 / FAM19A5 / ENSGALG00000040954 / ENSGALG00000038679 / ENSGALG00000035051 / ENSGALG00000012546 / ENSGALG00000012550 / ENSGALG00000012552 / ENSGALG00000028627 / ENSGALG00000039479 / RTCB / PRDM4 / ENSGALG00000012631 / BTBD11 / ENSGALG00000012697 / SPIC / PARP12 / TBXAS1 / ERC1 / ENSGALG00000040870 / ENSGALG00000044721 / ENSGALG00000015662 / ENSGALG00000019201 / ENSGALG00000040926…
1	15	26	109.6625 ~ 109.6875 Mb	ENSGALG00000030952 / ENSGALG00000042092 / FAM19A5 / ENSGALG00000040954 / ENSGALG00000038679 / ENSGALG00000035051 / ENSGALG00000012546 / ENSGALG00000012550 / ENSGALG00000012552 / ENSGALG00000028627 / ENSGALG00000039479 / RTCB / PRDM4 / ENSGALG00000012631 / BTBD11 / ENSGALG00000012697 / SPIC / PARP12 / TBXAS1 / ERC1 / ENSGALG00000040870 / ENSGALG00000044721 / ENSGALG00000015662 / ENSGALG00000019201…
1	17	27	115.3625 ~ 115.3875 Mb	ENSGALG00000042092 / FAM19A5 / ENSGALG00000040954 / ENSGALG00000038679 / ENSGALG00000035051 / ENSGALG00000012546 / ENSGALG00000012550 / ENSGALG00000012552 / ENSGALG00000028627 / ENSGALG00000039479 / RTCB / PRDM4 / ENSGALG00000012631 / BTBD11 / ENSGALG00000012697 / SPIC / PARP12 / TBXAS1 / ERC1 / ENSGALG00000040870 / ENSGALG00000044721 / ENSGALG00000015662 / ENSGALG00000019201 / ENSGALG00000040926…
1	14	28	127.6875 ~ 127.7125 Mb	ENSGALG00000042092 / FAM19A5 / ENSGALG00000040954 / ENSGALG00000038679 / ENSGALG00000035051 / ENSGALG00000012546 / ENSGALG00000012550 / ENSGALG00000012552 / ENSGALG00000028627 / ENSGALG00000039479 / RTCB / PRDM4 / ENSGALG00000012631 / BTBD11 / ENSGALG00000012697 / SPIC / PARP12 / TBXAS1 / ERC1 / ENSGALG00000040870 / ENSGALG00000044721 / ENSGALG00000015662 / ENSGALG00000019201 / ENSGALG00000040926…
1	18	29	153.275 ~ 153.3125 Mb	ENSGALG00000036877 / ENSGALG00000042092 / FAM19A5 / ENSGALG00000040954 / ENSGALG00000038679 / ENSGALG00000035051 / ENSGALG00000012546 / ENSGALG00000012550 / ENSGALG00000012552 / ENSGALG00000028627 / ENSGALG00000039479 / RTCB / PRDM4 / ENSGALG00000012631 / BTBD11 / ENSGALG00000012697 / SPIC / PARP12 / TBXAS1 / ERC1 / ENSGALG00000040870 / ENSGALG00000044721 / ENSGALG00000015662 / ENSGALG00000019201…
1	13	29	165.5125 ~ 165.5375 Mb	ENSGALG00000042092 / FAM19A5 / ENSGALG00000040954 / ENSGALG00000038679 / ENSGALG00000035051 / ENSGALG00000012546 / ENSGALG00000012550 / ENSGALG00000012552 / ENSGALG00000028627 / ENSGALG00000039479 / RTCB / PRDM4 / ENSGALG00000012631 / BTBD11 / ENSGALG00000012697 / SPIC / PARP12 / TBXAS1 / ERC1 / ENSGALG00000040870 / ENSGALG00000044721 / ENSGALG00000015662 / ENSGALG00000019201 / ENSGALG00000040926…
2	13	0	29.1125 ~ 29.1375 Mb		127112 / 127117 / 96617 / 157164	Feather-crested head / Wattles weight / pH of digestive tract contents / Breast muscle pH
2	14	0	29.15 ~ 29.175 Mb		127112 / 127117 / 96617 / 157164	Feather-crested head / Wattles weight / pH of digestive tract contents / Breast muscle pH
2	16	1	58.1 ~ 58.125 Mb	ENSGALG00000010854	127112 / 127117	Feather-crested head / Wattles weight
2	17	2	69.7875 ~ 69.825 Mb	ENSGALG00000010854 / DCDC2	127112 / 127117 / 157165	Feather-crested head / Wattles weight / Breast muscle pH
2	12	2	97.325 ~ 97.35 Mb	ENSGALG00000010854 / DCDC2	127112 / 127117	Feather-crested head / Wattles weight
2	12	5	97.4875 ~ 97.5125 Mb	ENSGALG00000034500 / ENSGALG00000026707 / ENSGALG00000010854 / DCDC2 / SPIRE1	127112 / 127117	Feather-crested head / Wattles weight
3	12	1	14.3875 ~ 14.4125 Mb	ENSGALG00000034720	127114	Comb weight
3	12	1	14.4875 ~ 14.5125 Mb	ENSGALG00000034720	127114	Comb weight
3	51	2	14.975 ~ 15.075 Mb	PLCB1 / ENSGALG00000034720	127114	Comb weight
3	12	2	15.0875 ~ 15.1125 Mb	PLCB1 / ENSGALG00000034720	127114	Comb weight
3	13	3	15.2125 ~ 15.2375 Mb	PLCB1 / ENSGALG00000034720 / ENSGALG00000029301	127114	Comb weight
3	42	7	15.3 ~ 15.375 Mb	FERMT1 / LRRN4 / ENSGALG00000008812 / FAM161A / PLCB1 / ENSGALG00000034720 / ENSGALG00000029301	127114	Comb weight
3	32	8	29.3875 ~ 29.45 Mb	PLCB1 / ENSGALG00000034720 / ENSGALG00000029301 / FERMT1 / LRRN4 / ENSGALG00000008812 / FAM161A / ENSGALG00000008808	127114 / 96631	Comb weight / Jejunum length
3	12	9	41.5875 ~ 41.6125 Mb	PLCB1 / ENSGALG00000034720 / ENSGALG00000029301 / FERMT1 / LRRN4 / ENSGALG00000008812 / FAM161A / ENSGALG00000008808 / ENSGALG00000010078	127114 / 157211	Comb weight / Breast muscle pH
3	12	9	51.125 ~ 51.15 Mb	PLCB1 / ENSGALG00000034720 / ENSGALG00000029301 / FERMT1 / LRRN4 / ENSGALG00000008812 / FAM161A / ENSGALG00000008808 / ENSGALG00000010078	127114 / 157169	Comb weight / Breast muscle pH
3	15	9	61.275 ~ 61.3 Mb	PLCB1 / ENSGALG00000034720 / ENSGALG00000029301 / FERMT1 / LRRN4 / ENSGALG00000008812 / FAM161A / ENSGALG00000008808 / ENSGALG00000010078	127114 / 64556	Comb weight / Residual feed intake
3	13	10	61.4125 ~ 61.4375 Mb	PLCB1 / ENSGALG00000034720 / ENSGALG00000029301 / FERMT1 / LRRN4 / ENSGALG00000008812 / FAM161A / ENSGALG00000008808 / ENSGALG00000010078 / CLVS2	127114 / 64556	Comb weight / Residual feed intake
3	14	10	68.775 ~ 68.8 Mb	PLCB1 / ENSGALG00000034720 / ENSGALG00000029301 / FERMT1 / LRRN4 / ENSGALG00000008812 / FAM161A / ENSGALG00000008808 / ENSGALG00000010078 / CLVS2	127114	Comb weight
3	13	10	83.9125 ~ 83.9375 Mb	PLCB1 / ENSGALG00000034720 / ENSGALG00000029301 / FERMT1 / LRRN4 / ENSGALG00000008812 / FAM161A / ENSGALG00000008808 / ENSGALG00000010078 / CLVS2	127114	Comb weight
3	26	11	97.95 ~ 98 Mb	PLCB1 / ENSGALG00000034720 / ENSGALG00000029301 / FERMT1 / LRRN4 / ENSGALG00000008812 / FAM161A / ENSGALG00000008808 / ENSGALG00000010078 / CLVS2 / ENSGALG00000016176	127114	Comb weight
3	16	11	100.8625 ~ 100.8875 Mb	PLCB1 / ENSGALG00000034720 / ENSGALG00000029301 / FERMT1 / LRRN4 / ENSGALG00000008812 / FAM161A / ENSGALG00000008808 / ENSGALG00000010078 / CLVS2 / ENSGALG00000016176	127114	Comb weight
3	12	11	101.025 ~ 101.05 Mb	PLCB1 / ENSGALG00000034720 / ENSGALG00000029301 / FERMT1 / LRRN4 / ENSGALG00000008812 / FAM161A / ENSGALG00000008808 / ENSGALG00000010078 / CLVS2 / ENSGALG00000016176	127114	Comb weight
3	18	11	101.225 ~ 101.2625 Mb	PLCB1 / ENSGALG00000034720 / ENSGALG00000029301 / FERMT1 / LRRN4 / ENSGALG00000008812 / FAM161A / ENSGALG00000008808 / ENSGALG00000010078 / CLVS2 / ENSGALG00000016176	127114	Comb weight
3	13	11	103.0375 ~ 103.0625 Mb	PLCB1 / ENSGALG00000034720 / ENSGALG00000029301 / FERMT1 / LRRN4 / ENSGALG00000008812 / FAM161A / ENSGALG00000008808 / ENSGALG00000010078 / CLVS2 / ENSGALG00000016176	127114 / 24918	Comb weight / Albumen height
3	14	12	103.15 ~ 103.175 Mb	ENSGALG00000026500 / PLCB1 / ENSGALG00000034720 / ENSGALG00000029301 / FERMT1 / LRRN4 / ENSGALG00000008812 / FAM161A / ENSGALG00000008808 / ENSGALG00000010078 / CLVS2 / ENSGALG00000016176	127114 / 24918	Comb weight / Albumen height
4	12	0	25.225 ~ 25.25 Mb
4	12	0	71.15 ~ 71.175 Mb		177579 / 177596	Gizzard weight / Intestine length
4	12	0	71.6 ~ 71.625 Mb		177579 / 177596	Gizzard weight / Intestine length
5	21	2	10.525 ~ 10.5625 Mb	CYP2R1 / ENSGALG00000006054	157247 / 157175	Breast muscle pH / Breast muscle pH
5	33	2	10.6 ~ 10.6625 Mb	CYP2R1 / ENSGALG00000006054	157175	Breast muscle pH
5	35	3	10.675 ~ 10.7375 Mb	INSC / CYP2R1 / ENSGALG00000006054	157175	Breast muscle pH
5	18	3	10.7625 ~ 10.8 Mb	CYP2R1 / ENSGALG00000006054 / INSC	157175	Breast muscle pH
5	12	3	10.9875 ~ 11.0125 Mb	CYP2R1 / ENSGALG00000006054 / INSC	157175	Breast muscle pH
5	13	4	14.375 ~ 14.4 Mb	CYP2R1 / ENSGALG00000006054 / INSC / ENSGALG00000033055	24972	Yolk weight
5	15	6	19.5375 ~ 19.5625 Mb	ENSGALG00000007941 / CYP2R1 / ENSGALG00000006054 / INSC / ENSGALG00000033055 / ENSGALG00000006681
5	13	8	24.525 ~ 24.55 Mb	ENSGALG00000008569 / CYP2R1 / ENSGALG00000006054 / INSC / ENSGALG00000033055 / ENSGALG00000006681 / TRAF6 / ENSGALG00000007941	19329 / 19330 / 19331 / 19332 / 19333 / 19334 / 19335	Body weight (84 days) / Carcass weight / Drumstick and thigh weight / Drumstick and thigh muscle weight / Breast muscle weight / Breast muscle percentage / Wing weight
5	21	9	25.0625 ~ 25.1 Mb	ENSGALG00000008692 / CYP2R1 / ENSGALG00000006054 / INSC / ENSGALG00000033055 / ENSGALG00000006681 / TRAF6 / ENSGALG00000007941 / ENSGALG00000008569
5	21	11	25.2875 ~ 25.325 Mb	ENSGALG00000008940 / EHD4 / CYP2R1 / ENSGALG00000006054 / INSC / ENSGALG00000033055 / ENSGALG00000006681 / TRAF6 / ENSGALG00000007941 / ENSGALG00000008569 / ENSGALG00000008692
5	48	14	25.3375 ~ 25.4375 Mb	ENSGALG00000045796 / ENSGALG00000020458 / ENSGALG00000044307 / CYP2R1 / ENSGALG00000006054 / INSC / ENSGALG00000033055 / ENSGALG00000006681 / TRAF6 / ENSGALG00000007941 / ENSGALG00000008569 / ENSGALG00000008692 / ENSGALG00000008940 / EHD4
5	13	16	30.05 ~ 30.075 Mb	EMC7 / CYP2R1 / ENSGALG00000006054 / INSC / ENSGALG00000033055 / ENSGALG00000006681 / TRAF6 / ENSGALG00000007941 / ENSGALG00000008569 / ENSGALG00000008692 / ENSGALG00000008940 / EHD4 / ENSGALG00000045796 / ENSGALG00000020458 / ENSGALG00000044307 / ENSGALG00000029454
5	17	16	30.1125 ~ 30.1375 Mb	CYP2R1 / ENSGALG00000006054 / INSC / ENSGALG00000033055 / ENSGALG00000006681 / TRAF6 / ENSGALG00000007941 / ENSGALG00000008569 / ENSGALG00000008692 / ENSGALG00000008940 / EHD4 / ENSGALG00000045796 / ENSGALG00000020458 / ENSGALG00000044307 / ENSGALG00000029454 / EMC7
5	35	18	30.15 ~ 30.2125 Mb	ENSGALG00000009642 / ENSGALG00000026767 / CYP2R1 / ENSGALG00000006054 / INSC / ENSGALG00000033055 / ENSGALG00000006681 / TRAF6 / ENSGALG00000007941 / ENSGALG00000008569 / ENSGALG00000008692 / ENSGALG00000008940 / EHD4 / ENSGALG00000045796 / ENSGALG00000020458 / ENSGALG00000044307 / ENSGALG00000029454 / EMC7
5	21	20	30.4 ~ 30.4375 Mb	ENSGALG00000032999 / CYP2R1 / ENSGALG00000006054 / INSC / ENSGALG00000033055 / ENSGALG00000006681 / TRAF6 / ENSGALG00000007941 / ENSGALG00000008569 / ENSGALG00000008692 / ENSGALG00000008940 / EHD4 / ENSGALG00000045796 / ENSGALG00000020458 / ENSGALG00000044307 / ENSGALG00000029454 / EMC7 / ENSGALG00000009642 / ENSGALG00000026767 / ENSGALG00000009705
5	12	21	30.55 ~ 30.575 Mb	ENSGALG00000009723 / CYP2R1 / ENSGALG00000006054 / INSC / ENSGALG00000033055 / ENSGALG00000006681 / TRAF6 / ENSGALG00000007941 / ENSGALG00000008569 / ENSGALG00000008692 / ENSGALG00000008940 / EHD4 / ENSGALG00000045796 / ENSGALG00000020458 / ENSGALG00000044307 / ENSGALG00000029454 / EMC7 / ENSGALG00000009642 / ENSGALG00000026767 / ENSGALG00000009705 / ENSGALG00000032999
5	16	21	30.6875 ~ 30.7125 Mb	CYP2R1 / ENSGALG00000006054 / INSC / ENSGALG00000033055 / ENSGALG00000006681 / TRAF6 / ENSGALG00000007941 / ENSGALG00000008569 / ENSGALG00000008692 / ENSGALG00000008940 / EHD4 / ENSGALG00000045796 / ENSGALG00000020458 / ENSGALG00000044307 / ENSGALG00000029454 / EMC7 / ENSGALG00000009642 / ENSGALG00000026767 / ENSGALG00000009705 / ENSGALG00000032999 / ENSGALG00000009723
5	18	23	30.725 ~ 30.75 Mb	FAM98B / CYP2R1 / ENSGALG00000006054 / INSC / ENSGALG00000033055 / ENSGALG00000006681 / TRAF6 / ENSGALG00000007941 / ENSGALG00000008569 / ENSGALG00000008692 / ENSGALG00000008940 / EHD4 / ENSGALG00000045796 / ENSGALG00000020458 / ENSGALG00000044307 / ENSGALG00000029454 / EMC7 / ENSGALG00000009642 / ENSGALG00000026767 / ENSGALG00000009705 / ENSGALG00000032999 / ENSGALG00000009723 / RASGRP1
5	15	23	53.075 ~ 53.1 Mb	CYP2R1 / ENSGALG00000006054 / INSC / ENSGALG00000033055 / ENSGALG00000006681 / TRAF6 / ENSGALG00000007941 / ENSGALG00000008569 / ENSGALG00000008692 / ENSGALG00000008940 / EHD4 / ENSGALG00000045796 / ENSGALG00000020458 / ENSGALG00000044307 / ENSGALG00000029454 / EMC7 / ENSGALG00000009642 / ENSGALG00000026767 / ENSGALG00000009705 / ENSGALG00000032999 / ENSGALG00000009723 / RASGRP1 / FAM98B
6	18	1	9.65 ~ 9.675 Mb	PAPSS2	139504 / 139531 / 139537 / 139543 / 139589 / 139661 / 139712 / 139709 / 139733 / 139743 / 139760 / 139761 / 139781 / 139786 / 139402 / 139404 / 139406 / 139432 / 139433 / 139434 / 140419 / 140425 / 137239 / 137240 / 135879 / 135882 / 135883 / 147744 / 147745	Feed conversion ratio / Feed conversion ratio / Feed conversion ratio / Feed conversion ratio / Feed conversion ratio / Feed conversion ratio / Feed conversion ratio / Feed conversion ratio / Feed conversion ratio / Feed conversion ratio / Feed conversion ratio / Feed conversion ratio / Feed conversion ratio / Feed conversion ratio / Feed conversion ratio / Feed conversion ratio / Feed conversion…
6	24	1	10.1375 ~ 10.175 Mb	PAPSS2	139504 / 139531 / 139537 / 139543 / 139589 / 139661 / 139712 / 139709 / 139733 / 139743 / 139760 / 139761 / 139781 / 139786 / 139402 / 139404 / 139406 / 139432 / 139433 / 139434 / 140419 / 140425 / 137239 / 137240 / 135879 / 135882 / 135883 / 147744 / 147745	Feed conversion ratio / Feed conversion ratio / Feed conversion ratio / Feed conversion ratio / Feed conversion ratio / Feed conversion ratio / Feed conversion ratio / Feed conversion ratio / Feed conversion ratio / Feed conversion ratio / Feed conversion ratio / Feed conversion ratio / Feed conversion ratio / Feed conversion ratio / Feed conversion ratio / Feed conversion ratio / Feed conversion…
6	65	6	19.275 ~ 19.4 Mb	ENSGALG00000006352 / LIPA / ENSGALG00000045085 / SLC16A12 / PAPSS2 / PRKG1	147744 / 147745 / 95406	Ovary weight / Ovary percentage / Body weight (21 days)
6	19	8	20.775 ~ 20.8125 Mb	IDE / PAPSS2 / PRKG1 / ENSGALG00000006352 / LIPA / ENSGALG00000045085 / SLC16A12 / PANK1	147744 / 147745 / 95406 / 140476	Ovary weight / Ovary percentage / Body weight (21 days) / Eggshell color
6	21	10	21.25 ~ 21.2875 Mb	ENSGALG00000006983 / PAPSS2 / PRKG1 / ENSGALG00000006352 / LIPA / ENSGALG00000045085 / SLC16A12 / PANK1 / IDE / ENSGALG00000030061	147744 / 147745 / 95406	Ovary weight / Ovary percentage / Body weight (21 days)
6	27	10	21.3875 ~ 21.4375 Mb	PAPSS2 / PRKG1 / ENSGALG00000006352 / LIPA / ENSGALG00000045085 / SLC16A12 / PANK1 / IDE / ENSGALG00000030061 / ENSGALG00000006983	165722 / 147744 / 147745 / 95406	Cholesterol level / Ovary weight / Ovary percentage / Body weight (21 days)
6	13	10	21.525 ~ 21.55 Mb	PAPSS2 / PRKG1 / ENSGALG00000006352 / LIPA / ENSGALG00000045085 / SLC16A12 / PANK1 / IDE / ENSGALG00000030061 / ENSGALG00000006983	159784 / 147744 / 147745	Eggshell mammillary density / Ovary weight / Ovary percentage
6	29	11	26.575 ~ 26.625 Mb	PAPSS2 / PRKG1 / ENSGALG00000006352 / LIPA / ENSGALG00000045085 / SLC16A12 / PANK1 / IDE / ENSGALG00000030061 / ENSGALG00000006983 / ENSGALG00000007007	147744 / 147745 / 171248	Ovary weight / Ovary percentage / Fear-tonic immobility duration
6	14	11	26.825 ~ 26.85 Mb	PAPSS2 / PRKG1 / ENSGALG00000006352 / LIPA / ENSGALG00000045085 / SLC16A12 / PANK1 / IDE / ENSGALG00000030061 / ENSGALG00000006983 / ENSGALG00000007007	147744 / 147745 / 171248	Ovary weight / Ovary percentage / Fear-tonic immobility duration
7	52	0	6.2875 ~ 6.3875 Mb		137366 / 137365 / 147742 / 127115	Receiving feather pecking / Receiving feather pecking / Ovary weight / Comb weight
7	39	1	6.45 ~ 6.525 Mb	ENSGALG00000004288	147742 / 127115	Ovary weight / Comb weight
7	16	1	9.3 ~ 9.325 Mb	ENSGALG00000004288	147742 / 127115	Ovary weight / Comb weight
7	13	2	9.5375 ~ 9.5625 Mb	ENSGALG00000004288 / ENSGALG00000033329	147742 / 127115	Ovary weight / Comb weight
7	86	5	9.8875 ~ 10.05 Mb	HECW2 / ENSGALG00000007958 / C2orf66 / ENSGALG00000004288 / ENSGALG00000033329	147742 / 127115	Ovary weight / Comb weight
7	32	6	10.0625 ~ 10.1125 Mb	ENSGALG00000030789 / ENSGALG00000004288 / ENSGALG00000033329 / HECW2 / ENSGALG00000007958 / C2orf66	147742 / 127115	Ovary weight / Comb weight
7	16	7	15.0875 ~ 15.1125 Mb	ENSGALG00000004288 / ENSGALG00000033329 / HECW2 / ENSGALG00000007958 / C2orf66 / ENSGALG00000030789 / ENSGALG00000007996	147742 / 127115	Ovary weight / Comb weight
7	31	8	19.85 ~ 19.9 Mb	ENSGALG00000004288 / ENSGALG00000033329 / HECW2 / ENSGALG00000007958 / C2orf66 / ENSGALG00000030789 / ENSGALG00000007996 / SESTD1	147742 / 127115 / 37930 / 71125	Ovary weight / Comb weight / Comb shape / Abdominal fat percentage
7	21	10	21.2625 ~ 21.3 Mb	ENSGALG00000042452 / ENSGALG00000004288 / ENSGALG00000033329 / HECW2 / ENSGALG00000007958 / C2orf66 / ENSGALG00000030789 / ENSGALG00000007996 / SESTD1 / CSRNP3	147742 / 127115 / 71125	Ovary weight / Comb weight / Abdominal fat percentage
7	19	10	21.3375 ~ 21.3625 Mb	ENSGALG00000004288 / ENSGALG00000033329 / HECW2 / ENSGALG00000007958 / C2orf66 / ENSGALG00000030789 / ENSGALG00000007996 / SESTD1 / CSRNP3 / ENSGALG00000042452	147742 / 127115 / 71125	Ovary weight / Comb weight / Abdominal fat percentage
7	37	13	21.975 ~ 22.0375 Mb	ENSGALG00000011149 / ENSGALG00000011153 / ENSGALG00000004288 / ENSGALG00000033329 / HECW2 / ENSGALG00000007958 / C2orf66 / ENSGALG00000030789 / ENSGALG00000007996 / SESTD1 / CSRNP3 / ENSGALG00000042452 / SLC4A10	139409 / 147742 / 127115 / 71125	Feed conversion ratio / Ovary weight / Comb weight / Abdominal fat percentage
7	57	15	22.05 ~ 22.15 Mb	ENSGALG00000011172 / SLC4A3 / ENSGALG00000004288 / ENSGALG00000033329 / HECW2 / ENSGALG00000007958 / C2orf66 / ENSGALG00000030789 / ENSGALG00000007996 / SESTD1 / CSRNP3 / ENSGALG00000042452 / SLC4A10 / ENSGALG00000011149 / ENSGALG00000011153	15667 / 71125 / 147742 / 127115	Feather pecking / Abdominal fat percentage / Ovary weight / Comb weight
8	20	1	6.75 ~ 6.7875 Mb	ASTN1	127123 / 147743	Feathered feet / Ovary percentage
8	12	2	6.9875 ~ 7.0125 Mb	ENSGALG00000025585 / ASTN1	127123 / 147743	Feathered feet / Ovary percentage
8	36	7	7.1125 ~ 7.175 Mb	TNN / ENSGALG00000030028 / CACYBP / ENSGALG00000035154 / ASTN1 / COP1 / ENSGALG00000025585	127123 / 147743	Feathered feet / Ovary percentage
8	30	7	7.1875 ~ 7.25 Mb	ASTN1 / COP1 / ENSGALG00000025585 / TNN / ENSGALG00000030028 / CACYBP / ENSGALG00000035154	127123 / 147743	Feathered feet / Ovary percentage
8	18	7	7.2625 ~ 7.3 Mb	ASTN1 / COP1 / ENSGALG00000025585 / TNN / ENSGALG00000030028 / CACYBP / ENSGALG00000035154	157180 / 127123 / 147743	Breast muscle pH / Feathered feet / Ovary percentage
8	89	25	7.3125 ~ 7.4875 Mb	ENSGALG00000004578 / RC3H1 / ENSGALG00000037574 / ENSGALG00000004591 / ZBTB37 / ENSGALG00000024984 / ENSGALG00000025166 / ENSGALG00000017870 / ENSGALG00000017871 / ENSGALG00000040172 / ENSGALG00000017872 / ENSGALG00000025527 / ENSGALG00000025627 / ENSGALG00000025668 / ENSGALG00000004607 / ENSGALG00000004614 / ENSGALG00000025287 / ENSGALG00000031484 / ASTN1 / COP1 / ENSGALG00000025585 / TNN / ENSG…	127123 / 147743 / 157180	Feathered feet / Ovary percentage / Breast muscle pH
8	27	27	21.9 ~ 21.9375 Mb	MOB3C / ATPAF1 / ASTN1 / COP1 / ENSGALG00000025585 / TNN / ENSGALG00000030028 / CACYBP / ENSGALG00000035154 / ENSGALG00000004578 / RC3H1 / ENSGALG00000037574 / ENSGALG00000004591 / ZBTB37 / ENSGALG00000024984 / ENSGALG00000025166 / ENSGALG00000017870 / ENSGALG00000017871 / ENSGALG00000040172 / ENSGALG00000017872 / ENSGALG00000025527 / ENSGALG00000025627 / ENSGALG00000025668 / ENSGALG00000004607 /…	127123 / 147743 / 95408	Feathered feet / Ovary percentage / Body weight (21 days)
8	49	28	26.5125 ~ 26.5875 Mb	ASTN1 / COP1 / ENSGALG00000025585 / TNN / ENSGALG00000030028 / CACYBP / ENSGALG00000035154 / ENSGALG00000004578 / RC3H1 / ENSGALG00000037574 / ENSGALG00000004591 / ZBTB37 / ENSGALG00000024984 / ENSGALG00000025166 / ENSGALG00000017870 / ENSGALG00000017871 / ENSGALG00000040172 / ENSGALG00000017872 / ENSGALG00000025527 / ENSGALG00000025627 / ENSGALG00000025668 / ENSGALG00000004607 / ENSGALG000000046…	127123	Feathered feet
8	16	28	26.6 ~ 26.6375 Mb	ASTN1 / COP1 / ENSGALG00000025585 / TNN / ENSGALG00000030028 / CACYBP / ENSGALG00000035154 / ENSGALG00000004578 / RC3H1 / ENSGALG00000037574 / ENSGALG00000004591 / ZBTB37 / ENSGALG00000024984 / ENSGALG00000025166 / ENSGALG00000017870 / ENSGALG00000017871 / ENSGALG00000040172 / ENSGALG00000017872 / ENSGALG00000025527 / ENSGALG00000025627 / ENSGALG00000025668 / ENSGALG00000004607 / ENSGALG000000046…	127123	Feathered feet
8	37	29	26.8125 ~ 26.875 Mb	ASTN1 / COP1 / ENSGALG00000025585 / TNN / ENSGALG00000030028 / CACYBP / ENSGALG00000035154 / ENSGALG00000004578 / RC3H1 / ENSGALG00000037574 / ENSGALG00000004591 / ZBTB37 / ENSGALG00000024984 / ENSGALG00000025166 / ENSGALG00000017870 / ENSGALG00000017871 / ENSGALG00000040172 / ENSGALG00000017872 / ENSGALG00000025527 / ENSGALG00000025627 / ENSGALG00000025668 / ENSGALG00000004607 / ENSGALG000000046…	127123	Feathered feet
8	22	30	26.9625 ~ 27 Mb	ASTN1 / COP1 / ENSGALG00000025585 / TNN / ENSGALG00000030028 / CACYBP / ENSGALG00000035154 / ENSGALG00000004578 / RC3H1 / ENSGALG00000037574 / ENSGALG00000004591 / ZBTB37 / ENSGALG00000024984 / ENSGALG00000025166 / ENSGALG00000017870 / ENSGALG00000017871 / ENSGALG00000040172 / ENSGALG00000017872 / ENSGALG00000025527 / ENSGALG00000025627 / ENSGALG00000025668 / ENSGALG00000004607 / ENSGALG000000046…	127123	Feathered feet
8	83	36	27.9 ~ 28.0375 Mb	ENSGALG00000010991 / ENSGALG00000010995 / EFCAB7 / ENSGALG00000011016 / ENSGALG00000025556 / ENSGALG00000027256 / ASTN1 / COP1 / ENSGALG00000025585 / TNN / ENSGALG00000030028 / CACYBP / ENSGALG00000035154 / ENSGALG00000004578 / RC3H1 / ENSGALG00000037574 / ENSGALG00000004591 / ZBTB37 / ENSGALG00000024984 / ENSGALG00000025166 / ENSGALG00000017870 / ENSGALG00000017871 / ENSGALG00000040172 / ENSGALG…	127123 / 157213	Feathered feet / Breast muscle pH
8	17	36	28.05 ~ 28.075 Mb	ASTN1 / COP1 / ENSGALG00000025585 / TNN / ENSGALG00000030028 / CACYBP / ENSGALG00000035154 / ENSGALG00000004578 / RC3H1 / ENSGALG00000037574 / ENSGALG00000004591 / ZBTB37 / ENSGALG00000024984 / ENSGALG00000025166 / ENSGALG00000017870 / ENSGALG00000017871 / ENSGALG00000040172 / ENSGALG00000017872 / ENSGALG00000025527 / ENSGALG00000025627 / ENSGALG00000025668 / ENSGALG00000004607 / ENSGALG000000046…	127123 / 157213	Feathered feet / Breast muscle pH
8	23	37	28.175 ~ 28.2125 Mb	ASTN1 / COP1 / ENSGALG00000025585 / TNN / ENSGALG00000030028 / CACYBP / ENSGALG00000035154 / ENSGALG00000004578 / RC3H1 / ENSGALG00000037574 / ENSGALG00000004591 / ZBTB37 / ENSGALG00000024984 / ENSGALG00000025166 / ENSGALG00000017870 / ENSGALG00000017871 / ENSGALG00000040172 / ENSGALG00000017872 / ENSGALG00000025527 / ENSGALG00000025627 / ENSGALG00000025668 / ENSGALG00000004607 / ENSGALG000000046…	127123 / 157213	Feathered feet / Breast muscle pH
9	24	1	9.55 ~ 9.5875 Mb	DAW1	127118	Wattles weight
9	37	2	18.1 ~ 18.15 Mb	DAW1 / ENSGALG00000002974	137298 / 127118	Feather pecking / Wattles weight
9	38	3	21.0875 ~ 21.125 Mb	ENSGALG00000034860 / DAW1 / ENSGALG00000002974	127118 / 157186	Wattles weight / Breast muscle pH
10	28	0	6.9625 ~ 7 Mb
10	29	1	7.025 ~ 7.0625 Mb	ENSGALG00000004261	160521 / 160526	Abdominal fat weight / Abdominal fat percentage
10	39	2	9.375 ~ 9.4125 Mb	ENSGALG00000004261 / ENSGALG00000004270	130266 / 130267	Testes weight / Testes percentage
10	29	4	10.7375 ~ 10.775 Mb	ENSGALG00000031348 / ENSGALG00000026117 / ENSGALG00000004261 / ENSGALG00000004270	171251	Fear-tonic immobility duration
10	17	4	10.7875 ~ 10.8125 Mb	ENSGALG00000004261 / ENSGALG00000004270 / ENSGALG00000031348 / ENSGALG00000026117	130271 / 130272 / 171251	Testes weight / Testes percentage / Fear-tonic immobility duration
10	35	6	17.9625 ~ 18 Mb	IGDCC4 / ENSGALG00000004261 / ENSGALG00000004270 / ENSGALG00000031348 / ENSGALG00000026117 / ENSGALG00000023451
10	54	8	18.0125 ~ 18.075 Mb	ENSGALG00000039462 / DPP8 / ENSGALG00000004261 / ENSGALG00000004270 / ENSGALG00000031348 / ENSGALG00000026117 / ENSGALG00000023451 / IGDCC4	139689	Feed conversion ratio
10	22	9	18.5 ~ 18.525 Mb	ENSGALG00000004261 / ENSGALG00000004270 / ENSGALG00000031348 / ENSGALG00000026117 / ENSGALG00000023451 / IGDCC4 / ENSGALG00000039462 / DPP8 / ENSGALG00000007481
11	24	2	1.8375 ~ 1.875 Mb	ENSGALG00000002651 / PDPR	64559	Feed intake
11	17	3	2.1375 ~ 2.1625 Mb	ENSGALG00000002651 / PDPR / ENSGALG00000039818	64559	Feed intake
11	20	8	2.175 ~ 2.2125 Mb	ENSGALG00000028451 / ENSGALG00000014616 / ENSGALG00000042415 / ENSGALG00000003071 / ENSGALG00000002651 / PDPR / ENSGALG00000039818 / ENSGALG00000003010	64559	Feed intake
11	47	9	2.225 ~ 2.3 Mb	AMFR / ENSGALG00000002651 / PDPR / ENSGALG00000039818 / ENSGALG00000003010 / ENSGALG00000028451 / ENSGALG00000014616 / ENSGALG00000042415 / ENSGALG00000003071	64559	Feed intake
11	23	11	17.275 ~ 17.3125 Mb	ENSGALG00000039008 / ENSGALG00000002651 / PDPR / ENSGALG00000039818 / ENSGALG00000003010 / ENSGALG00000028451 / ENSGALG00000014616 / ENSGALG00000042415 / ENSGALG00000003071 / AMFR / ENSGALG00000003163	157189 / 96618	Breast muscle pH / Excreta nitrogen/phosphorus ratio
11	31	13	17.6 ~ 17.6375 Mb	MTHFSD / FOXF1 / ENSGALG00000002651 / PDPR / ENSGALG00000039818 / ENSGALG00000003010 / ENSGALG00000028451 / ENSGALG00000014616 / ENSGALG00000042415 / ENSGALG00000003071 / AMFR / ENSGALG00000003163 / ENSGALG00000039008	157189	Breast muscle pH
11	21	13	17.75 ~ 17.775 Mb	ENSGALG00000002651 / PDPR / ENSGALG00000039818 / ENSGALG00000003010 / ENSGALG00000028451 / ENSGALG00000014616 / ENSGALG00000042415 / ENSGALG00000003071 / AMFR / ENSGALG00000003163 / ENSGALG00000039008 / MTHFSD / FOXF1
11	20	15	18.375 ~ 18.4125 Mb	ENSGALG00000005872 / ENSGALG00000042565 / ENSGALG00000002651 / PDPR / ENSGALG00000039818 / ENSGALG00000003010 / ENSGALG00000028451 / ENSGALG00000014616 / ENSGALG00000042415 / ENSGALG00000003071 / AMFR / ENSGALG00000003163 / ENSGALG00000039008 / MTHFSD / FOXF1
14	62	1	3.4375 ~ 3.5 Mb	ENSGALG00000004398	157196 / 95397 / 95401 / 127121	Breast muscle pH / Body temperature / Body temperature / Wattles length
14	26	1	3.75 ~ 3.7875 Mb	ENSGALG00000004398	95397 / 95401 / 127121 / 135712 / 135713	Body temperature / Body temperature / Wattles length / Body weight (56 days) / Shank length
14	31	1	3.8125 ~ 3.85 Mb	ENSGALG00000004398	95397 / 95401 / 127121 / 135712 / 135713	Body temperature / Body temperature / Wattles length / Body weight (56 days) / Shank length
14	23	2	8.125 ~ 8.15 Mb	ENSGALG00000004398 / ENSGALG00000004420	127121 / 167276 / 167281 / 166757	Wattles length / Body weight (36 days) / Body weight / Body weight (21 days)
14	23	5	8.35 ~ 8.375 Mb	RPS15A / ENSGALG00000006780 / ENSGALG00000004398 / ENSGALG00000004420 / XYLT1	127121 / 167276 / 167281 / 166757	Wattles length / Body weight (36 days) / Body weight / Body weight (21 days)
14	12	7	9.175 ~ 9.2 Mb	TEKT5 / ENSGALG00000004398 / ENSGALG00000004420 / XYLT1 / RPS15A / ENSGALG00000006780 / SMG1	127121 / 167276 / 167281 / 166757	Wattles length / Body weight (36 days) / Body weight / Body weight (21 days)
14	28	7	11.1 ~ 11.1375 Mb	ENSGALG00000004398 / ENSGALG00000004420 / XYLT1 / RPS15A / ENSGALG00000006780 / SMG1 / TEKT5	127121 / 167276 / 167281 / 166757	Wattles length / Body weight (36 days) / Body weight / Body weight (21 days)
15	44	6	5.275 ~ 5.3375 Mb	VPS37B / ENSGALG00000031511 / ENSGALG00000003795 / GPN3 / ENSGALG00000003820 / ANAPC7
15	48	7	6.375 ~ 6.4375 Mb	HECTD4 / VPS37B / ENSGALG00000031511 / ENSGALG00000003795 / GPN3 / ENSGALG00000003820 / ANAPC7	24953 / 177573 / 160529 / 160530	Albumen height / Liver percentage / Skin weight / Skin percentage
15	31	9	6.45 ~ 6.4875 Mb	ENSGALG00000004821 / VPS37B / ENSGALG00000031511 / ENSGALG00000003795 / GPN3 / ENSGALG00000003820 / ANAPC7 / HECTD4 / ENSGALG00000004818	96644 / 24953 / 177573 / 160529 / 160530	Ileum length / Albumen height / Liver percentage / Skin weight / Skin percentage
15	17	11	6.5 ~ 6.525 Mb	RPH3A / ENSGALG00000041931 / VPS37B / ENSGALG00000031511 / ENSGALG00000003795 / GPN3 / ENSGALG00000003820 / ANAPC7 / HECTD4 / ENSGALG00000004818 / ENSGALG00000004821	24953 / 177573 / 160529 / 160530 / 96644	Albumen height / Liver percentage / Skin weight / Skin percentage / Ileum length
17	26	1	8.1 ~ 8.125 Mb	ENSGALG00000002515	157217 / 64530 / 64531	Breast muscle pH / Feed conversion ratio / Feed conversion ratio
18	113	1	1.8125 ~ 1.8625 Mb	ENSGALG00000001183	96649 / 96650	Ileum weight / Ileum weight
19	22	1	6.275 ~ 6.3 Mb	ENSGALG00000004326	64567 / 64568 / 177602 / 96656 / 96657	Feed intake / Feed intake / Intestine length / Duodenum length / Gizzard weight
20	12	2	1.25 ~ 1.275 Mb	CEP250 / ENSGALG00000038355
20	14	3	1.325 ~ 1.35 Mb	ENSGALG00000040254 / CEP250 / ENSGALG00000038355
20	18	7	1.4125 ~ 1.4375 Mb	MMP24 / ENSGALG00000038721 / ENSGALG00000033337 / CEP250 / ENSGALG00000038355 / ENSGALG00000040254 / FAM83C
20	14	7	9.6625 ~ 9.6875 Mb	CEP250 / ENSGALG00000038355 / ENSGALG00000040254 / FAM83C / MMP24 / ENSGALG00000038721 / ENSGALG00000033337
22	116	0	3.925 ~ 4.025 Mb		16795 / 96665 / 96666 / 95429	Egg number / Duodenum length / Abdominal fat weight / Breast muscle percentage
23	31	2	1.4375 ~ 1.4625 Mb	ENSGALG00000000720 / STX12	96667	Body weight (14 days)
24	34	0	2.7 ~ 2.725 Mb		171256 / 171257 / 171258 / 64569 / 64570	Fear-tonic immobility duration / Fear-tonic immobility duration / Fear-tonic immobility duration / Feed conversion ratio / Feed conversion ratio
25	74	14	0.975 ~ 1.025 Mb	ENSGALG00000028706 / ENSGALG00000024141 / ENSGALG00000039987 / ENSGALG00000028843 / ENSGALG00000040425 / ENSGALG00000045923 / ENSGALG00000045397 / ENSGALG00000037114 / ENSGALG00000030308 / ENSGALG00000036113 / ENSGALG00000033822 / ENSGALG00000035243 / ENSGALG00000034228 / ENSGALG00000040622	127116 / 127119	Comb weight / Wattles weight
27	254	11	1.2125 ~ 1.4125 Mb	GTSF1 / ENSGALG00000001107 / ENSGALG00000037637 / WNT9B / ENSGALG00000031974 / ENSGALG00000001079 / ENSGALG00000027663 / ENSGALG00000001055 / MEIOC / ENSGALG00000001022 / ENSGALG00000035814	139606 / 95402 / 24978 / 64572 / 127120 / 127122 / 96624	Feed conversion ratio / Body temperature / Egg production rate / Feed conversion ratio / Wattles weight / Wattles length / pH of digestive tract contents

## Sheet: layer_broiler_rsb_SW
Chromosome	Number_of_SNP	Number_of_gene	Region	Genes	QTL_ID	QTL_Name
1	23	0	44.2125 ~ 44.25 Mb		95427	Breast muscle percentage
1	40	0	59.85 ~ 59.9125 Mb		57887 / 57888 / 57895	Eggshell strength / Eggshell strength / Eggshell thickness
1	21	1	89.9875 ~ 90.0125 Mb	TMTC1
1	18	2	123.325 ~ 123.3625 Mb	ENSGALG00000026383 / TMTC1
1	31	3	123.5 ~ 123.5625 Mb	FRMPD4 / TMTC1 / ENSGALG00000026383
1	17	3	123.5875 ~ 123.625 Mb	TMTC1 / ENSGALG00000026383 / FRMPD4
1	31	3	123.6375 ~ 123.7 Mb	TMTC1 / ENSGALG00000026383 / FRMPD4
1	61	3	123.725 ~ 123.8375 Mb	TMTC1 / ENSGALG00000026383 / FRMPD4
1	130	5	123.8875 ~ 124.1125 Mb	MSL3 / ENSGALG00000040526 / TMTC1 / ENSGALG00000026383 / FRMPD4
1	39	5	124.125 ~ 124.2 Mb	TMTC1 / ENSGALG00000026383 / FRMPD4 / MSL3 / ENSGALG00000040526
1	16	6	153.9375 ~ 153.9625 Mb	TMTC1 / ENSGALG00000026383 / FRMPD4 / MSL3 / ENSGALG00000040526 / ARHGAP6
2	17	0	19.1875 ~ 19.2125 Mb		127112 / 157163	Feather-crested head / Breast muscle pH
2	56	0	19.2625 ~ 19.3625 Mb		127112 / 157163	Feather-crested head / Breast muscle pH
2	18	1	19.3875 ~ 19.425 Mb	CACNB2	127112 / 157163	Feather-crested head / Breast muscle pH
2	17	3	88.175 ~ 88.2125 Mb	GALNT12 / CACNB2 / SLC39A12	127112 / 127117	Feather-crested head / Wattles weight
2	13	4	111.325 ~ 111.35 Mb	XKR4 / CACNB2 / SLC39A12 / GALNT12	127112 / 127117	Feather-crested head / Wattles weight
3	18	0	77.3625 ~ 77.4 Mb		127114	Comb weight
3	13	1	82.625 ~ 82.65 Mb	ENSGALG00000018319	127114	Comb weight
3	27	1	82.7125 ~ 82.7625 Mb	ENSGALG00000018319	127114	Comb weight
3	26	2	82.7875 ~ 82.8375 Mb	ENSGALG00000031590 / ENSGALG00000018319	127114	Comb weight
3	143	6	82.925 ~ 83.1875 Mb	SMAP1 / SDHAF4 / FAM135A / ENSGALG00000015970 / ENSGALG00000018319 / ENSGALG00000031590	127114	Comb weight
3	14	6	83.2 ~ 83.225 Mb	ENSGALG00000018319 / ENSGALG00000031590 / SMAP1 / SDHAF4 / FAM135A / ENSGALG00000015970	127114	Comb weight
3	50	6	83.2625 ~ 83.35 Mb	ENSGALG00000018319 / ENSGALG00000031590 / SMAP1 / SDHAF4 / FAM135A / ENSGALG00000015970	127114	Comb weight
3	50	10	85.9 ~ 86 Mb	ENSGALG00000031262 / PHF3 / ENSGALG00000016271 / ENSGALG00000018319 / ENSGALG00000031590 / SMAP1 / SDHAF4 / FAM135A / ENSGALG00000015970 / COL19A1	127114 / 157172	Comb weight / Breast muscle pH
3	21	12	86.05 ~ 86.0875 Mb	ENSGALG00000016273 / ENSGALG00000028516 / ENSGALG00000018319 / ENSGALG00000031590 / SMAP1 / SDHAF4 / FAM135A / ENSGALG00000015970 / COL19A1 / ENSGALG00000031262 / PHF3 / ENSGALG00000016271	127114 / 157172	Comb weight / Breast muscle pH
3	17	12	86.7875 ~ 86.8125 Mb	ENSGALG00000018319 / ENSGALG00000031590 / SMAP1 / SDHAF4 / FAM135A / ENSGALG00000015970 / COL19A1 / ENSGALG00000031262 / PHF3 / ENSGALG00000016271 / ENSGALG00000016273 / ENSGALG00000028516	127114 / 157172	Comb weight / Breast muscle pH
3	32	12	86.825 ~ 86.8875 Mb	ENSGALG00000018319 / ENSGALG00000031590 / SMAP1 / SDHAF4 / FAM135A / ENSGALG00000015970 / COL19A1 / ENSGALG00000031262 / PHF3 / ENSGALG00000016271 / ENSGALG00000016273 / ENSGALG00000028516	127114 / 157172	Comb weight / Breast muscle pH
3	17	13	86.95 ~ 86.975 Mb	ENSGALG00000026040 / ENSGALG00000018319 / ENSGALG00000031590 / SMAP1 / SDHAF4 / FAM135A / ENSGALG00000015970 / COL19A1 / ENSGALG00000031262 / PHF3 / ENSGALG00000016271 / ENSGALG00000016273 / ENSGALG00000028516	127114 / 157172	Comb weight / Breast muscle pH
3	27	14	97.95 ~ 98 Mb	ENSGALG00000018319 / ENSGALG00000031590 / SMAP1 / SDHAF4 / FAM135A / ENSGALG00000015970 / COL19A1 / ENSGALG00000031262 / PHF3 / ENSGALG00000016271 / ENSGALG00000016273 / ENSGALG00000028516 / ENSGALG00000026040 / ENSGALG00000016278	127114	Comb weight
3	19	14	98.05 ~ 98.0875 Mb	ENSGALG00000018319 / ENSGALG00000031590 / SMAP1 / SDHAF4 / FAM135A / ENSGALG00000015970 / COL19A1 / ENSGALG00000031262 / PHF3 / ENSGALG00000016271 / ENSGALG00000016273 / ENSGALG00000028516 / ENSGALG00000026040 / ENSGALG00000016278	127114	Comb weight
3	18	15	98.2875 ~ 98.325 Mb	ENSGALG00000018319 / ENSGALG00000031590 / SMAP1 / SDHAF4 / FAM135A / ENSGALG00000015970 / COL19A1 / ENSGALG00000031262 / PHF3 / ENSGALG00000016271 / ENSGALG00000016273 / ENSGALG00000028516 / ENSGALG00000026040 / ENSGALG00000016278 / ENSGALG00000043524	127114	Comb weight
3	33	17	98.4375 ~ 98.4875 Mb	ENSGALG00000037952 / ENSGALG00000018319 / ENSGALG00000031590 / SMAP1 / SDHAF4 / FAM135A / ENSGALG00000015970 / COL19A1 / ENSGALG00000031262 / PHF3 / ENSGALG00000016271 / ENSGALG00000016273 / ENSGALG00000028516 / ENSGALG00000026040 / ENSGALG00000016278 / ENSGALG00000043524 / ENSGALG00000016457	127114	Comb weight
3	27	17	98.6 ~ 98.6375 Mb	ENSGALG00000018319 / ENSGALG00000031590 / SMAP1 / SDHAF4 / FAM135A / ENSGALG00000015970 / COL19A1 / ENSGALG00000031262 / PHF3 / ENSGALG00000016271 / ENSGALG00000016273 / ENSGALG00000028516 / ENSGALG00000026040 / ENSGALG00000016278 / ENSGALG00000043524 / ENSGALG00000016457 / ENSGALG00000037952	24952 / 127114	Albumen height / Comb weight
3	14	17	98.8 ~ 98.825 Mb	ENSGALG00000018319 / ENSGALG00000031590 / SMAP1 / SDHAF4 / FAM135A / ENSGALG00000015970 / COL19A1 / ENSGALG00000031262 / PHF3 / ENSGALG00000016271 / ENSGALG00000016273 / ENSGALG00000028516 / ENSGALG00000026040 / ENSGALG00000016278 / ENSGALG00000043524 / ENSGALG00000016457 / ENSGALG00000037952	127114 / 24952	Comb weight / Albumen height
3	49	17	98.85 ~ 98.9375 Mb	ENSGALG00000018319 / ENSGALG00000031590 / SMAP1 / SDHAF4 / FAM135A / ENSGALG00000015970 / COL19A1 / ENSGALG00000031262 / PHF3 / ENSGALG00000016271 / ENSGALG00000016273 / ENSGALG00000028516 / ENSGALG00000026040 / ENSGALG00000016278 / ENSGALG00000043524 / ENSGALG00000016457 / ENSGALG00000037952	127114 / 24952	Comb weight / Albumen height
3	60	18	98.95 ~ 99.05 Mb	FAM84A / ENSGALG00000018319 / ENSGALG00000031590 / SMAP1 / SDHAF4 / FAM135A / ENSGALG00000015970 / COL19A1 / ENSGALG00000031262 / PHF3 / ENSGALG00000016271 / ENSGALG00000016273 / ENSGALG00000028516 / ENSGALG00000026040 / ENSGALG00000016278 / ENSGALG00000043524 / ENSGALG00000016457 / ENSGALG00000037952	127114 / 24952	Comb weight / Albumen height
3	24	18	99.1375 ~ 99.175 Mb	ENSGALG00000018319 / ENSGALG00000031590 / SMAP1 / SDHAF4 / FAM135A / ENSGALG00000015970 / COL19A1 / ENSGALG00000031262 / PHF3 / ENSGALG00000016271 / ENSGALG00000016273 / ENSGALG00000028516 / ENSGALG00000026040 / ENSGALG00000016278 / ENSGALG00000043524 / ENSGALG00000016457 / ENSGALG00000037952 / FAM84A	127114 / 24952	Comb weight / Albumen height
3	12	18	99.225 ~ 99.25 Mb	ENSGALG00000018319 / ENSGALG00000031590 / SMAP1 / SDHAF4 / FAM135A / ENSGALG00000015970 / COL19A1 / ENSGALG00000031262 / PHF3 / ENSGALG00000016271 / ENSGALG00000016273 / ENSGALG00000028516 / ENSGALG00000026040 / ENSGALG00000016278 / ENSGALG00000043524 / ENSGALG00000016457 / ENSGALG00000037952 / FAM84A	127114 / 24952	Comb weight / Albumen height
3	27	18	99.2625 ~ 99.3125 Mb	ENSGALG00000018319 / ENSGALG00000031590 / SMAP1 / SDHAF4 / FAM135A / ENSGALG00000015970 / COL19A1 / ENSGALG00000031262 / PHF3 / ENSGALG00000016271 / ENSGALG00000016273 / ENSGALG00000028516 / ENSGALG00000026040 / ENSGALG00000016278 / ENSGALG00000043524 / ENSGALG00000016457 / ENSGALG00000037952 / FAM84A	127114 / 24952	Comb weight / Albumen height
3	32	20	99.35 ~ 99.4125 Mb	NBAS / ENSGALG00000016461 / ENSGALG00000018319 / ENSGALG00000031590 / SMAP1 / SDHAF4 / FAM135A / ENSGALG00000015970 / COL19A1 / ENSGALG00000031262 / PHF3 / ENSGALG00000016271 / ENSGALG00000016273 / ENSGALG00000028516 / ENSGALG00000026040 / ENSGALG00000016278 / ENSGALG00000043524 / ENSGALG00000016457 / ENSGALG00000037952 / FAM84A	127114 / 24952	Comb weight / Albumen height
3	66	21	99.6 ~ 99.725 Mb	ENSGALG00000016462 / ENSGALG00000018319 / ENSGALG00000031590 / SMAP1 / SDHAF4 / FAM135A / ENSGALG00000015970 / COL19A1 / ENSGALG00000031262 / PHF3 / ENSGALG00000016271 / ENSGALG00000016273 / ENSGALG00000028516 / ENSGALG00000026040 / ENSGALG00000016278 / ENSGALG00000043524 / ENSGALG00000016457 / ENSGALG00000037952 / FAM84A / NBAS / ENSGALG00000016461	24442 / 127114	Thigh muscle weight / Comb weight
3	17	21	99.8375 ~ 99.8625 Mb	ENSGALG00000018319 / ENSGALG00000031590 / SMAP1 / SDHAF4 / FAM135A / ENSGALG00000015970 / COL19A1 / ENSGALG00000031262 / PHF3 / ENSGALG00000016271 / ENSGALG00000016273 / ENSGALG00000028516 / ENSGALG00000026040 / ENSGALG00000016278 / ENSGALG00000043524 / ENSGALG00000016457 / ENSGALG00000037952 / FAM84A / NBAS / ENSGALG00000016461 / ENSGALG00000016462	127114	Comb weight
3	16	21	100.3375 ~ 100.3625 Mb	ENSGALG00000018319 / ENSGALG00000031590 / SMAP1 / SDHAF4 / FAM135A / ENSGALG00000015970 / COL19A1 / ENSGALG00000031262 / PHF3 / ENSGALG00000016271 / ENSGALG00000016273 / ENSGALG00000028516 / ENSGALG00000026040 / ENSGALG00000016278 / ENSGALG00000043524 / ENSGALG00000016457 / ENSGALG00000037952 / FAM84A / NBAS / ENSGALG00000016461 / ENSGALG00000016462	127114	Comb weight
3	21	21	100.525 ~ 100.5625 Mb	ENSGALG00000018319 / ENSGALG00000031590 / SMAP1 / SDHAF4 / FAM135A / ENSGALG00000015970 / COL19A1 / ENSGALG00000031262 / PHF3 / ENSGALG00000016271 / ENSGALG00000016273 / ENSGALG00000028516 / ENSGALG00000026040 / ENSGALG00000016278 / ENSGALG00000043524 / ENSGALG00000016457 / ENSGALG00000037952 / FAM84A / NBAS / ENSGALG00000016461 / ENSGALG00000016462	127114	Comb weight
3	14	22	101.6625 ~ 101.6875 Mb	ENSGALG00000018319 / ENSGALG00000031590 / SMAP1 / SDHAF4 / FAM135A / ENSGALG00000015970 / COL19A1 / ENSGALG00000031262 / PHF3 / ENSGALG00000016271 / ENSGALG00000016273 / ENSGALG00000028516 / ENSGALG00000026040 / ENSGALG00000016278 / ENSGALG00000043524 / ENSGALG00000016457 / ENSGALG00000037952 / FAM84A / NBAS / ENSGALG00000016461 / ENSGALG00000016462 / ENSGALG00000016464	127114	Comb weight
3	112	28	101.7375 ~ 101.9375 Mb	ENSGALG00000016475 / TTC32 / ENSGALG00000016477 / ENSGALG00000038544 / ENSGALG00000016479 / ENSGALG00000016478 / ENSGALG00000018319 / ENSGALG00000031590 / SMAP1 / SDHAF4 / FAM135A / ENSGALG00000015970 / COL19A1 / ENSGALG00000031262 / PHF3 / ENSGALG00000016271 / ENSGALG00000016273 / ENSGALG00000028516 / ENSGALG00000026040 / ENSGALG00000016278 / ENSGALG00000043524 / ENSGALG00000016457 / ENSGALG0000…	137256 / 127114	Feather pecking / Comb weight
3	29	28	101.95 ~ 102.0125 Mb	ENSGALG00000018319 / ENSGALG00000031590 / SMAP1 / SDHAF4 / FAM135A / ENSGALG00000015970 / COL19A1 / ENSGALG00000031262 / PHF3 / ENSGALG00000016271 / ENSGALG00000016273 / ENSGALG00000028516 / ENSGALG00000026040 / ENSGALG00000016278 / ENSGALG00000043524 / ENSGALG00000016457 / ENSGALG00000037952 / FAM84A / NBAS / ENSGALG00000016461 / ENSGALG00000016462 / ENSGALG00000016464 / ENSGALG00000016475 / TTC…	127114	Comb weight
3	38	31	102.025 ~ 102.1 Mb	SDC1 / ENSGALG00000016481 / ENSGALG00000028209 / ENSGALG00000018319 / ENSGALG00000031590 / SMAP1 / SDHAF4 / FAM135A / ENSGALG00000015970 / COL19A1 / ENSGALG00000031262 / PHF3 / ENSGALG00000016271 / ENSGALG00000016273 / ENSGALG00000028516 / ENSGALG00000026040 / ENSGALG00000016278 / ENSGALG00000043524 / ENSGALG00000016457 / ENSGALG00000037952 / FAM84A / NBAS / ENSGALG00000016461 / ENSGALG0000001646…	127114	Comb weight
3	29	34	102.1125 ~ 102.1625 Mb	ENSGALG00000016483 / ENSGALG00000044774 / ENSGALG00000016485 / ENSGALG00000018319 / ENSGALG00000031590 / SMAP1 / SDHAF4 / FAM135A / ENSGALG00000015970 / COL19A1 / ENSGALG00000031262 / PHF3 / ENSGALG00000016271 / ENSGALG00000016273 / ENSGALG00000028516 / ENSGALG00000026040 / ENSGALG00000016278 / ENSGALG00000043524 / ENSGALG00000016457 / ENSGALG00000037952 / FAM84A / NBAS / ENSGALG00000016461 / ENS…	127114	Comb weight
3	60	35	109.7875 ~ 109.8875 Mb	ENSGALG00000016705 / ENSGALG00000018319 / ENSGALG00000031590 / SMAP1 / SDHAF4 / FAM135A / ENSGALG00000015970 / COL19A1 / ENSGALG00000031262 / PHF3 / ENSGALG00000016271 / ENSGALG00000016273 / ENSGALG00000028516 / ENSGALG00000026040 / ENSGALG00000016278 / ENSGALG00000043524 / ENSGALG00000016457 / ENSGALG00000037952 / FAM84A / NBAS / ENSGALG00000016461 / ENSGALG00000016462 / ENSGALG00000016464 / ENS…
6	16	0	29.9 ~ 29.925 Mb		96636 / 147744 / 147745 / 171248	Breast muscle weight / Ovary weight / Ovary percentage / Fear-tonic immobility duration
6	29	6	29.9875 ~ 30.0375 Mb	NANOS1 / ENSGALG00000041242 / EIF3A / ENSGALG00000017868 / ENSGALG00000025331 / ENSGALG00000009336	96636 / 147744 / 147745 / 171248	Breast muscle weight / Ovary weight / Ovary percentage / Fear-tonic immobility duration
6	26	7	30.2625 ~ 30.3 Mb	TIAL1 / NANOS1 / ENSGALG00000041242 / EIF3A / ENSGALG00000017868 / ENSGALG00000025331 / ENSGALG00000009336	96636 / 147744 / 147745 / 171248	Breast muscle weight / Ovary weight / Ovary percentage / Fear-tonic immobility duration
6	47	7	30.5 ~ 30.575 Mb	NANOS1 / ENSGALG00000041242 / EIF3A / ENSGALG00000017868 / ENSGALG00000025331 / ENSGALG00000009336 / TIAL1	24981 / 96636 / 147744 / 147745	Age at sexual maturity / Breast muscle weight / Ovary weight / Ovary percentage
6	14	9	30.5875 ~ 30.6125 Mb	PLPP4 / ENSGALG00000040445 / NANOS1 / ENSGALG00000041242 / EIF3A / ENSGALG00000017868 / ENSGALG00000025331 / ENSGALG00000009336 / TIAL1	96636 / 147744 / 147745 / 24981	Breast muscle weight / Ovary weight / Ovary percentage / Age at sexual maturity
6	20	9	30.675 ~ 30.7 Mb	NANOS1 / ENSGALG00000041242 / EIF3A / ENSGALG00000017868 / ENSGALG00000025331 / ENSGALG00000009336 / TIAL1 / PLPP4 / ENSGALG00000040445	96636 / 147744 / 147745 / 24981	Breast muscle weight / Ovary weight / Ovary percentage / Age at sexual maturity
6	21	10	30.875 ~ 30.9 Mb	NANOS1 / ENSGALG00000041242 / EIF3A / ENSGALG00000017868 / ENSGALG00000025331 / ENSGALG00000009336 / TIAL1 / PLPP4 / ENSGALG00000040445 / WDR11	96636 / 147744 / 147745 / 24981	Breast muscle weight / Ovary weight / Ovary percentage / Age at sexual maturity
6	198	20	31.4125 ~ 31.7125 Mb	CUZD1 / C10orf88 / ENSGALG00000009606 / ENSGALG00000009610 / ENSGALG00000032289 / ENSGALG00000041417 / ENSGALG00000023415 / HMX2 / ENSGALG00000009681 / ENSGALG00000041779 / NANOS1 / ENSGALG00000041242 / EIF3A / ENSGALG00000017868 / ENSGALG00000025331 / ENSGALG00000009336 / TIAL1 / PLPP4 / ENSGALG00000040445 / WDR11	96636 / 24981 / 147744 / 147745	Breast muscle weight / Age at sexual maturity / Ovary weight / Ovary percentage
6	18	21	31.725 ~ 31.75 Mb	ENSGALG00000033230 / NANOS1 / ENSGALG00000041242 / EIF3A / ENSGALG00000017868 / ENSGALG00000025331 / ENSGALG00000009336 / TIAL1 / PLPP4 / ENSGALG00000040445 / WDR11 / CUZD1 / C10orf88 / ENSGALG00000009606 / ENSGALG00000009610 / ENSGALG00000032289 / ENSGALG00000041417 / ENSGALG00000023415 / HMX2 / ENSGALG00000009681 / ENSGALG00000041779	24494 / 147744 / 147745	Skin color / Ovary weight / Ovary percentage
6	47	23	32.1125 ~ 32.1875 Mb	LHPP / FAM53B / NANOS1 / ENSGALG00000041242 / EIF3A / ENSGALG00000017868 / ENSGALG00000025331 / ENSGALG00000009336 / TIAL1 / PLPP4 / ENSGALG00000040445 / WDR11 / CUZD1 / C10orf88 / ENSGALG00000009606 / ENSGALG00000009610 / ENSGALG00000032289 / ENSGALG00000041417 / ENSGALG00000023415 / HMX2 / ENSGALG00000009681 / ENSGALG00000041779 / ENSGALG00000033230	147744 / 147745	Ovary weight / Ovary percentage
6	19	25	32.4125 ~ 32.4375 Mb	ENSGALG00000027414 / NANOS1 / ENSGALG00000041242 / EIF3A / ENSGALG00000017868 / ENSGALG00000025331 / ENSGALG00000009336 / TIAL1 / PLPP4 / ENSGALG00000040445 / WDR11 / CUZD1 / C10orf88 / ENSGALG00000009606 / ENSGALG00000009610 / ENSGALG00000032289 / ENSGALG00000041417 / ENSGALG00000023415 / HMX2 / ENSGALG00000009681 / ENSGALG00000041779 / ENSGALG00000033230 / LHPP / FAM53B / ENSGALG00000032611	147744 / 147745	Ovary weight / Ovary percentage
6	25	28	32.55 ~ 32.5875 Mb	ENSGALG00000037404 / UROS / BCCIP / NANOS1 / ENSGALG00000041242 / EIF3A / ENSGALG00000017868 / ENSGALG00000025331 / ENSGALG00000009336 / TIAL1 / PLPP4 / ENSGALG00000040445 / WDR11 / CUZD1 / C10orf88 / ENSGALG00000009606 / ENSGALG00000009610 / ENSGALG00000032289 / ENSGALG00000041417 / ENSGALG00000023415 / HMX2 / ENSGALG00000009681 / ENSGALG00000041779 / ENSGALG00000033230 / LHPP / FAM53B / ENSGALG…	21759 / 147744 / 147745	Spleen weight / Ovary weight / Ovary percentage
7	24	0	3.6125 ~ 3.65 Mb		147742 / 127115	Ovary weight / Comb weight
7	22	0	3.6625 ~ 3.7 Mb		147742 / 127115	Ovary weight / Comb weight
7	33	1	3.9875 ~ 4.0375 Mb	ENSGALG00000003136	14425 / 147742 / 127115	Growth (147-161 days) / Ovary weight / Comb weight
7	16	2	4.0625 ~ 4.0875 Mb	SPAG16 / ENSGALG00000003136	147742 / 127115	Ovary weight / Comb weight
7	46	2	4.1 ~ 4.175 Mb	ENSGALG00000003136 / SPAG16	147742 / 127115	Ovary weight / Comb weight
7	67	5	4.2375 ~ 4.3375 Mb	ENSGALG00000003484 / ABCA12 / ENSGALG00000003136 / SPAG16 / VWC2L	14502 / 147742 / 127115	Abdominal fat percentage / Ovary weight / Comb weight
7	21	5	24.6125 ~ 24.6375 Mb	ENSGALG00000003136 / SPAG16 / VWC2L / ENSGALG00000003484 / ABCA12	147742 / 127115 / 96637	Ovary weight / Comb weight / Ileum weight
9	25	0	5.425 ~ 5.45 Mb		127118	Wattles weight
10	89	3	11.2 ~ 11.3 Mb	ENSGALG00000006020 / ENSGALG00000006027 / HDGFL3	171251	Fear-tonic immobility duration
10	669	11	11.35 ~ 12.0375 Mb	ENSGALG00000006045 / ENSGALG00000006083 / ADAMTSL3 / SAXO2 / ENSGALG00000006225 / MEX3B / ENSGALG00000035438 / ENSGALG00000006020 / ENSGALG00000006027 / HDGFL3 / BNC1	130273 / 130274 / 171251	Testes weight / Testes percentage / Fear-tonic immobility duration
10	51	12	12.1125 ~ 12.1625 Mb	ENSGALG00000006388 / ENSGALG00000006020 / ENSGALG00000006027 / HDGFL3 / BNC1 / ENSGALG00000006045 / ENSGALG00000006083 / ADAMTSL3 / SAXO2 / ENSGALG00000006225 / MEX3B / ENSGALG00000035438
12	17	0	3.8875 ~ 3.9125 Mb		96642	Breast muscle weight
12	26	2	4.6 ~ 4.6375 Mb	TAMM41 / ATP2B2	96642	Breast muscle weight
12	22	2	4.975 ~ 5 Mb	ATP2B2 / TAMM41	96642	Breast muscle weight
12	19	2	5.2625 ~ 5.2875 Mb	ATP2B2 / TAMM41	96642 / 171253	Breast muscle weight / Fear-tonic immobility duration
12	30	3	13.8625 ~ 13.9 Mb	ATP2B2 / TAMM41 / IQSEC1	171253 / 64518 / 64522	Fear-tonic immobility duration / Body weight (36 days) / Body weight (46 days)
12	56	4	15.6375 ~ 15.7125 Mb	ENSGALG00000007727 / ATP2B2 / TAMM41 / IQSEC1
15	16	2	8.1375 ~ 8.1625 Mb	DDX51 / ENSGALG00000005204	166759 / 166760 / 96644 / 95398 / 95399	Meat color L* / Meat color L* / Ileum length / Body temperature / Body temperature
15	93	6	8.175 ~ 8.3 Mb	CABIN1 / ENSGALG00000033815 / ENSGALG00000006374 / DDX51 / ENSGALG00000005204 / ENSGALG00000006344	96644 / 95398 / 95399	Ileum length / Body temperature / Body temperature
15	45	8	8.6125 ~ 8.6625 Mb	ENSGALG00000006648 / DDX51 / ENSGALG00000005204 / ENSGALG00000006344 / CABIN1 / ENSGALG00000033815 / ENSGALG00000006374 / ENSGALG00000044938	96644 / 95398 / 95399	Ileum length / Body temperature / Body temperature
15	21	10	8.825 ~ 8.85 Mb	ENSGALG00000006728 / DDX51 / ENSGALG00000005204 / ENSGALG00000006344 / CABIN1 / ENSGALG00000033815 / ENSGALG00000006374 / ENSGALG00000044938 / ENSGALG00000006648 / BCR	96644 / 95398 / 95399 / 24980	Ileum length / Body temperature / Body temperature / Age at sexual maturity
15	23	12	8.9375 ~ 8.9625 Mb	ENSGALG00000028473 / DDX51 / ENSGALG00000005204 / ENSGALG00000006344 / CABIN1 / ENSGALG00000033815 / ENSGALG00000006374 / ENSGALG00000044938 / ENSGALG00000006648 / BCR / ENSGALG00000006728 / ENSGALG00000030684	96644 / 95398 / 95399 / 24980	Ileum length / Body temperature / Body temperature / Age at sexual maturity
15	23	14	8.975 ~ 9 Mb	PISD / DDX51 / ENSGALG00000005204 / ENSGALG00000006344 / CABIN1 / ENSGALG00000033815 / ENSGALG00000006374 / ENSGALG00000044938 / ENSGALG00000006648 / BCR / ENSGALG00000006728 / ENSGALG00000030684 / ENSGALG00000028473 / ENSGALG00000006838	126837 / 96644 / 95398 / 95399 / 24980	Body condition score / Ileum length / Body temperature / Body temperature / Age at sexual maturity
15	18	14	9.1 ~ 9.125 Mb	DDX51 / ENSGALG00000005204 / ENSGALG00000006344 / CABIN1 / ENSGALG00000033815 / ENSGALG00000006374 / ENSGALG00000044938 / ENSGALG00000006648 / BCR / ENSGALG00000006728 / ENSGALG00000030684 / ENSGALG00000028473 / ENSGALG00000006838 / PISD	96644 / 95399 / 24980	Ileum length / Body temperature / Age at sexual maturity
15	23	16	9.2375 ~ 9.2625 Mb	MLEC / DDX51 / ENSGALG00000005204 / ENSGALG00000006344 / CABIN1 / ENSGALG00000033815 / ENSGALG00000006374 / ENSGALG00000044938 / ENSGALG00000006648 / BCR / ENSGALG00000006728 / ENSGALG00000030684 / ENSGALG00000028473 / ENSGALG00000006838 / PISD / ENSGALG00000006950	96644 / 95399 / 24980	Ileum length / Body temperature / Age at sexual maturity
15	35	20	9.45 ~ 9.4875 Mb	ENSGALG00000007247 / ENSGALG00000027881 / ENSGALG00000023294 / DDX51 / ENSGALG00000005204 / ENSGALG00000006344 / CABIN1 / ENSGALG00000033815 / ENSGALG00000006374 / ENSGALG00000044938 / ENSGALG00000006648 / BCR / ENSGALG00000006728 / ENSGALG00000030684 / ENSGALG00000028473 / ENSGALG00000006838 / PISD / ENSGALG00000006950 / MLEC / CABP1	96644 / 95399 / 24980	Ileum length / Body temperature / Age at sexual maturity
17	30	8	7.325 ~ 7.35 Mb	ENSGALG00000046124 / ENSGALG00000038413 / ENSGALG00000003204 / ENSGALG00000003197 / ENSGALG00000017832 / ENSGALG00000021758 / ENSGALG00000017831 / ENSGALG00000033754	157217	Breast muscle pH
17	27	10	8.7125 ~ 8.7375 Mb	ENSGALG00000001645 / ENSGALG00000046124 / ENSGALG00000038413 / ENSGALG00000003204 / ENSGALG00000003197 / ENSGALG00000017832 / ENSGALG00000021758 / ENSGALG00000017831 / ENSGALG00000033754 / ENSGALG00000003181	151242 / 157217 / 64534	Small yellow follicle number / Breast muscle pH / Growth (39-46 days)
17	34	10	9 ~ 9.0375 Mb	ENSGALG00000046124 / ENSGALG00000038413 / ENSGALG00000003204 / ENSGALG00000003197 / ENSGALG00000017832 / ENSGALG00000021758 / ENSGALG00000017831 / ENSGALG00000033754 / ENSGALG00000003181 / ENSGALG00000001645	157217 / 64534 / 24979	Breast muscle pH / Growth (39-46 days) / Egg production rate
18	28	0	2.775 ~ 2.8125 Mb		96651	Body weight (hatch)
18	110	1	2.925 ~ 3.0375 Mb	ENSGALG00000046280	96651	Body weight (hatch)
18	36	1	3.05 ~ 3.0875 Mb	ENSGALG00000046280	135880 / 96651	Tibia bone mineral content / Body weight (hatch)
18	30	3	8.8125 ~ 8.8375 Mb	ENSGALG00000029865 / ENSGALG00000040705 / ENSGALG00000046280	96652 / 96653 / 135717 / 135718	Jejunum length / Breast muscle weight / Antibody response to SRBC antigen / Antibody response to SRBC antigen
19	55	0	1.1625 ~ 1.2125 Mb		64539 / 64564 / 64565 / 64566 / 96621 / 96654 / 96655	Feed intake / Feed intake / Dry matter intake / Residual feed intake / Excreta weight / Body weight (9 days) / Body weight (14 days)
19	113	2	1.275 ~ 1.375 Mb	ENSGALG00000040229 / GALNT17	64539 / 64565 / 64566 / 96621 / 96654 / 96655	Feed intake / Dry matter intake / Residual feed intake / Excreta weight / Body weight (9 days) / Body weight (14 days)
19	45	4	2.8875 ~ 2.925 Mb	ENSGALG00000036568 / GALNT17 / ENSGALG00000040229 / AUTS2	96621 / 64532 / 64535 / 64540 / 135719	Excreta weight / Feed conversion ratio / Growth (39-46 days) / Feed intake / Antibody response to SRBC antigen
20	36	2	8.4875 ~ 8.5375 Mb	MRGBP / OGFR
20	29	3	11.2875 ~ 11.325 Mb	MRGBP / OGFR / ENSGALG00000005628	180001 / 180031 / 180093 / 24836 / 171255	Comb color / Comb color / Egg number / Visceral peritoneum pigmentation / Fear-tonic immobility duration
21	241	11	2.575 ~ 2.7875 Mb	TTLL10 / ENSGALG00000021778 / ENSGALG00000018294 / ENSGALG00000018295 / ENSGALG00000028701 / ENSGALG00000031850 / C1orf159 / RNF223 / ENSGALG00000035017 / ENSGALG00000039193 / ENSGALG00000038138	160792 / 137360 / 96660	Eggshell color / Feather pecking / Gizzard weight
21	37	12	4.6 ~ 4.625 Mb	TTLL10 / ENSGALG00000021778 / ENSGALG00000018294 / ENSGALG00000018295 / ENSGALG00000028701 / ENSGALG00000031850 / C1orf159 / RNF223 / ENSGALG00000035017 / ENSGALG00000039193 / ENSGALG00000038138 / ENSGALG00000031336
21	42	15	5.325 ~ 5.35 Mb	ENSGALG00000030376 / TTLL10 / ENSGALG00000021778 / ENSGALG00000018294 / ENSGALG00000018295 / ENSGALG00000028701 / ENSGALG00000031850 / C1orf159 / RNF223 / ENSGALG00000035017 / ENSGALG00000039193 / ENSGALG00000038138 / ENSGALG00000031336 / ENSGALG00000043204 / UBR4	95423	Body weight
21	38	15	5.375 ~ 5.4 Mb	TTLL10 / ENSGALG00000021778 / ENSGALG00000018294 / ENSGALG00000018295 / ENSGALG00000028701 / ENSGALG00000031850 / C1orf159 / RNF223 / ENSGALG00000035017 / ENSGALG00000039193 / ENSGALG00000038138 / ENSGALG00000031336 / ENSGALG00000043204 / UBR4 / ENSGALG00000030376	95423	Body weight
21	46	21	5.6375 ~ 5.675 Mb	AGTRAP / ENSGALG00000004631 / ENSGALG00000004640 / ENSGALG00000004646 / FBXO2 / TTLL10 / ENSGALG00000021778 / ENSGALG00000018294 / ENSGALG00000018295 / ENSGALG00000028701 / ENSGALG00000031850 / C1orf159 / RNF223 / ENSGALG00000035017 / ENSGALG00000039193 / ENSGALG00000038138 / ENSGALG00000031336 / ENSGALG00000043204 / UBR4 / ENSGALG00000030376 / VPS13D	95423 / 96661	Body weight / Ileum length
24	66	0	2.6875 ~ 2.725 Mb		171256 / 171257 / 171258 / 64569 / 64570	Fear-tonic immobility duration / Fear-tonic immobility duration / Fear-tonic immobility duration / Feed conversion ratio / Feed conversion ratio
28	179	4	0.6625 ~ 0.775 Mb	ENSGALG00000000474 / LONP1 / SLC1A6 / RANBP3	127113 / 96625 / 177592	Feather-crested head / Excreta water content / Gizzard percentage

## Sheet: broiler_layer_rsb_SW
Chromosome	Number_of_SNP	Number_of_gene	Region	Genes	QTL_ID	QTL_Name
1	19	0	3.05 ~ 3.0875 Mb		95419	Body weight
1	18	1	3.125 ~ 3.1625 Mb	ENSGALG00000006409
1	24	3	3.2125 ~ 3.2625 Mb	ENSGALG00000006356 / ENSGALG00000044853 / ENSGALG00000006409
1	14	3	3.275 ~ 3.3 Mb	ENSGALG00000006409 / ENSGALG00000006356 / ENSGALG00000044853
1	12	3	3.375 ~ 3.4 Mb	ENSGALG00000006409 / ENSGALG00000006356 / ENSGALG00000044853
1	18	3	7.55 ~ 7.5875 Mb	ENSGALG00000006409 / ENSGALG00000006356 / ENSGALG00000044853	157157	Breast muscle pH
1	39	5	10.2125 ~ 10.275 Mb	ENSGALG00000039355 / ENSGALG00000006409 / ENSGALG00000006356 / ENSGALG00000044853 / KIAA1324L	157157	Breast muscle pH
1	22	5	10.4125 ~ 10.45 Mb	ENSGALG00000006409 / ENSGALG00000006356 / ENSGALG00000044853 / KIAA1324L / ENSGALG00000039355	157157	Breast muscle pH
1	12	5	10.4875 ~ 10.5125 Mb	ENSGALG00000006409 / ENSGALG00000006356 / ENSGALG00000044853 / KIAA1324L / ENSGALG00000039355	157157	Breast muscle pH
1	13	6	10.5625 ~ 10.5875 Mb	ENSGALG00000008486 / ENSGALG00000006409 / ENSGALG00000006356 / ENSGALG00000044853 / KIAA1324L / ENSGALG00000039355	157157	Breast muscle pH
1	21	7	10.6875 ~ 10.725 Mb	ENSGALG00000033974 / ENSGALG00000006409 / ENSGALG00000006356 / ENSGALG00000044853 / KIAA1324L / ENSGALG00000039355 / ENSGALG00000008486	157157	Breast muscle pH
1	40	7	10.7625 ~ 10.825 Mb	ENSGALG00000006409 / ENSGALG00000006356 / ENSGALG00000044853 / KIAA1324L / ENSGALG00000039355 / ENSGALG00000008486 / ENSGALG00000033974	157157	Breast muscle pH
1	53	8	10.8375 ~ 10.925 Mb	ENSGALG00000042096 / ENSGALG00000006409 / ENSGALG00000006356 / ENSGALG00000044853 / KIAA1324L / ENSGALG00000039355 / ENSGALG00000008486 / ENSGALG00000033974	157157	Breast muscle pH
1	27	8	10.95 ~ 11 Mb	ENSGALG00000006409 / ENSGALG00000006356 / ENSGALG00000044853 / KIAA1324L / ENSGALG00000039355 / ENSGALG00000008486 / ENSGALG00000033974 / ENSGALG00000042096	157157	Breast muscle pH
1	73	8	11.0125 ~ 11.1375 Mb	ENSGALG00000006409 / ENSGALG00000006356 / ENSGALG00000044853 / KIAA1324L / ENSGALG00000039355 / ENSGALG00000008486 / ENSGALG00000033974 / ENSGALG00000042096	157157	Breast muscle pH
1	13	9	11.175 ~ 11.2 Mb	ENSGALG00000006409 / ENSGALG00000006356 / ENSGALG00000044853 / KIAA1324L / ENSGALG00000039355 / ENSGALG00000008486 / ENSGALG00000033974 / ENSGALG00000042096 / ENSGALG00000040444	157157	Breast muscle pH
1	13	10	11.2125 ~ 11.2375 Mb	ENSGALG00000008439 / ENSGALG00000006409 / ENSGALG00000006356 / ENSGALG00000044853 / KIAA1324L / ENSGALG00000039355 / ENSGALG00000008486 / ENSGALG00000033974 / ENSGALG00000042096 / ENSGALG00000040444	157157	Breast muscle pH
1	51	11	11.325 ~ 11.425 Mb	ENSGALG00000008382 / ENSGALG00000006409 / ENSGALG00000006356 / ENSGALG00000044853 / KIAA1324L / ENSGALG00000039355 / ENSGALG00000008486 / ENSGALG00000033974 / ENSGALG00000042096 / ENSGALG00000040444 / ENSGALG00000008439	157157	Breast muscle pH
1	18	11	11.45 ~ 11.4875 Mb	ENSGALG00000006409 / ENSGALG00000006356 / ENSGALG00000044853 / KIAA1324L / ENSGALG00000039355 / ENSGALG00000008486 / ENSGALG00000033974 / ENSGALG00000042096 / ENSGALG00000040444 / ENSGALG00000008439 / ENSGALG00000008382	157157	Breast muscle pH
1	59	11	11.5 ~ 11.6125 Mb	ENSGALG00000006409 / ENSGALG00000006356 / ENSGALG00000044853 / KIAA1324L / ENSGALG00000039355 / ENSGALG00000008486 / ENSGALG00000033974 / ENSGALG00000042096 / ENSGALG00000040444 / ENSGALG00000008439 / ENSGALG00000008382	157157	Breast muscle pH
1	22	11	11.625 ~ 11.6625 Mb	ENSGALG00000006409 / ENSGALG00000006356 / ENSGALG00000044853 / KIAA1324L / ENSGALG00000039355 / ENSGALG00000008486 / ENSGALG00000033974 / ENSGALG00000042096 / ENSGALG00000040444 / ENSGALG00000008439 / ENSGALG00000008382	157157	Breast muscle pH
1	57	12	11.675 ~ 11.775 Mb	ENSGALG00000033870 / ENSGALG00000006409 / ENSGALG00000006356 / ENSGALG00000044853 / KIAA1324L / ENSGALG00000039355 / ENSGALG00000008486 / ENSGALG00000033974 / ENSGALG00000042096 / ENSGALG00000040444 / ENSGALG00000008439 / ENSGALG00000008382	157157	Breast muscle pH
1	32	12	11.7875 ~ 11.85 Mb	ENSGALG00000006409 / ENSGALG00000006356 / ENSGALG00000044853 / KIAA1324L / ENSGALG00000039355 / ENSGALG00000008486 / ENSGALG00000033974 / ENSGALG00000042096 / ENSGALG00000040444 / ENSGALG00000008439 / ENSGALG00000008382 / ENSGALG00000033870	157157	Breast muscle pH
1	23	12	11.8875 ~ 11.925 Mb	ENSGALG00000006409 / ENSGALG00000006356 / ENSGALG00000044853 / KIAA1324L / ENSGALG00000039355 / ENSGALG00000008486 / ENSGALG00000033974 / ENSGALG00000042096 / ENSGALG00000040444 / ENSGALG00000008439 / ENSGALG00000008382 / ENSGALG00000033870	157157	Breast muscle pH
1	18	12	11.9625 ~ 12 Mb	ENSGALG00000006409 / ENSGALG00000006356 / ENSGALG00000044853 / KIAA1324L / ENSGALG00000039355 / ENSGALG00000008486 / ENSGALG00000033974 / ENSGALG00000042096 / ENSGALG00000040444 / ENSGALG00000008439 / ENSGALG00000008382 / ENSGALG00000033870	157157	Breast muscle pH
1	15	12	12.15 ~ 12.175 Mb	ENSGALG00000006409 / ENSGALG00000006356 / ENSGALG00000044853 / KIAA1324L / ENSGALG00000039355 / ENSGALG00000008486 / ENSGALG00000033974 / ENSGALG00000042096 / ENSGALG00000040444 / ENSGALG00000008439 / ENSGALG00000008382 / ENSGALG00000033870	157157	Breast muscle pH
1	16	13	12.45 ~ 12.475 Mb	ENSGALG00000006409 / ENSGALG00000006356 / ENSGALG00000044853 / KIAA1324L / ENSGALG00000039355 / ENSGALG00000008486 / ENSGALG00000033974 / ENSGALG00000042096 / ENSGALG00000040444 / ENSGALG00000008439 / ENSGALG00000008382 / ENSGALG00000033870 / ENSGALG00000038834	101181 / 157157	Thymus weight / Breast muscle pH
1	18	15	12.4875 ~ 12.525 Mb	ENSGALG00000008335 / ENSGALG00000008330 / ENSGALG00000006409 / ENSGALG00000006356 / ENSGALG00000044853 / KIAA1324L / ENSGALG00000039355 / ENSGALG00000008486 / ENSGALG00000033974 / ENSGALG00000042096 / ENSGALG00000040444 / ENSGALG00000008439 / ENSGALG00000008382 / ENSGALG00000033870 / ENSGALG00000038834	101185 / 157157	Thymus weight / Breast muscle pH
1	39	16	22.1875 ~ 22.25 Mb	ENSGALG00000006409 / ENSGALG00000006356 / ENSGALG00000044853 / KIAA1324L / ENSGALG00000039355 / ENSGALG00000008486 / ENSGALG00000033974 / ENSGALG00000042096 / ENSGALG00000040444 / ENSGALG00000008439 / ENSGALG00000008382 / ENSGALG00000033870 / ENSGALG00000038834 / ENSGALG00000008335 / ENSGALG00000008330 / RSBN1L	157158	Breast muscle pH
1	23	17	42.6875 ~ 42.725 Mb	ENSGALG00000006409 / ENSGALG00000006356 / ENSGALG00000044853 / KIAA1324L / ENSGALG00000039355 / ENSGALG00000008486 / ENSGALG00000033974 / ENSGALG00000042096 / ENSGALG00000040444 / ENSGALG00000008439 / ENSGALG00000008382 / ENSGALG00000033870 / ENSGALG00000038834 / ENSGALG00000008335 / ENSGALG00000008330 / RSBN1L / ENSGALG00000008797	95427 / 24938 / 24939 / 24940	Breast muscle percentage / Yolk weight / Yolk weight / Yolk weight
1	100	22	42.7375 ~ 42.9 Mb	C12orf50 / C12orf29 / CEP290 / ENSGALG00000033106 / ENSGALG00000011198 / ENSGALG00000006409 / ENSGALG00000006356 / ENSGALG00000044853 / KIAA1324L / ENSGALG00000039355 / ENSGALG00000008486 / ENSGALG00000033974 / ENSGALG00000042096 / ENSGALG00000040444 / ENSGALG00000008439 / ENSGALG00000008382 / ENSGALG00000033870 / ENSGALG00000038834 / ENSGALG00000008335 / ENSGALG00000008330 / RSBN1L / ENSGALG0000…	95427 / 24938 / 24939 / 24940	Breast muscle percentage / Yolk weight / Yolk weight / Yolk weight
1	17	23	49.9625 ~ 49.9875 Mb	SLC25A17 / ENSGALG00000006409 / ENSGALG00000006356 / ENSGALG00000044853 / KIAA1324L / ENSGALG00000039355 / ENSGALG00000008486 / ENSGALG00000033974 / ENSGALG00000042096 / ENSGALG00000040444 / ENSGALG00000008439 / ENSGALG00000008382 / ENSGALG00000033870 / ENSGALG00000038834 / ENSGALG00000008335 / ENSGALG00000008330 / RSBN1L / ENSGALG00000008797 / C12orf50 / C12orf29 / CEP290 / ENSGALG00000033106 / …	96626	Body weight (9 days)
1	25	25	52.1375 ~ 52.175 Mb	ENSGALG00000012546 / ENSGALG00000012550 / ENSGALG00000006409 / ENSGALG00000006356 / ENSGALG00000044853 / KIAA1324L / ENSGALG00000039355 / ENSGALG00000008486 / ENSGALG00000033974 / ENSGALG00000042096 / ENSGALG00000040444 / ENSGALG00000008439 / ENSGALG00000008382 / ENSGALG00000033870 / ENSGALG00000038834 / ENSGALG00000008335 / ENSGALG00000008330 / RSBN1L / ENSGALG00000008797 / C12orf50 / C12orf29 /…	96626 / 96627	Body weight (9 days) / Duodenum weight
1	24	28	52.7 ~ 52.7375 Mb	ENSGALG00000029942 / ENSGALG00000037945 / ENSGALG00000006409 / ENSGALG00000006356 / ENSGALG00000044853 / KIAA1324L / ENSGALG00000039355 / ENSGALG00000008486 / ENSGALG00000033974 / ENSGALG00000042096 / ENSGALG00000040444 / ENSGALG00000008439 / ENSGALG00000008382 / ENSGALG00000033870 / ENSGALG00000038834 / ENSGALG00000008335 / ENSGALG00000008330 / RSBN1L / ENSGALG00000008797 / C12orf50 / C12orf29 /…	96626 / 96627	Body weight (9 days) / Duodenum weight
1	19	28	52.8 ~ 52.825 Mb	ENSGALG00000006409 / ENSGALG00000006356 / ENSGALG00000044853 / KIAA1324L / ENSGALG00000039355 / ENSGALG00000008486 / ENSGALG00000033974 / ENSGALG00000042096 / ENSGALG00000040444 / ENSGALG00000008439 / ENSGALG00000008382 / ENSGALG00000033870 / ENSGALG00000038834 / ENSGALG00000008335 / ENSGALG00000008330 / RSBN1L / ENSGALG00000008797 / C12orf50 / C12orf29 / CEP290 / ENSGALG00000033106 / ENSGALG0000…	65851 / 65852 / 65853 / 65854 / 65855 / 65856 / 65857 / 96626 / 96627	beta 2-globulin level / beta 2-globulin level / beta 2-globulin level / beta 2-globulin level / beta 2-globulin level / beta 2-globulin level / beta 2-globulin level / Body weight (9 days) / Duodenum weight
1	15	28	52.8625 ~ 52.8875 Mb	ENSGALG00000006409 / ENSGALG00000006356 / ENSGALG00000044853 / KIAA1324L / ENSGALG00000039355 / ENSGALG00000008486 / ENSGALG00000033974 / ENSGALG00000042096 / ENSGALG00000040444 / ENSGALG00000008439 / ENSGALG00000008382 / ENSGALG00000033870 / ENSGALG00000038834 / ENSGALG00000008335 / ENSGALG00000008330 / RSBN1L / ENSGALG00000008797 / C12orf50 / C12orf29 / CEP290 / ENSGALG00000033106 / ENSGALG0000…	96626 / 96627	Body weight (9 days) / Duodenum weight
1	115	29	52.9375 ~ 53.1375 Mb	ENSGALG00000012559 / ENSGALG00000006409 / ENSGALG00000006356 / ENSGALG00000044853 / KIAA1324L / ENSGALG00000039355 / ENSGALG00000008486 / ENSGALG00000033974 / ENSGALG00000042096 / ENSGALG00000040444 / ENSGALG00000008439 / ENSGALG00000008382 / ENSGALG00000033870 / ENSGALG00000038834 / ENSGALG00000008335 / ENSGALG00000008330 / RSBN1L / ENSGALG00000008797 / C12orf50 / C12orf29 / CEP290 / ENSGALG0000…	96626 / 96627	Body weight (9 days) / Duodenum weight
1	66	35	53.325 ~ 53.4375 Mb	ENSGALG00000039479 / RTCB / ENSGALG00000019304 / PRDM4 / ENSGALG00000012631 / ENSGALG00000006409 / ENSGALG00000006356 / ENSGALG00000044853 / KIAA1324L / ENSGALG00000039355 / ENSGALG00000008486 / ENSGALG00000033974 / ENSGALG00000042096 / ENSGALG00000040444 / ENSGALG00000008439 / ENSGALG00000008382 / ENSGALG00000033870 / ENSGALG00000038834 / ENSGALG00000008335 / ENSGALG00000008330 / RSBN1L / ENSGAL…	96626 / 96627	Body weight (9 days) / Duodenum weight
1	30	36	53.45 ~ 53.5 Mb	BTBD11 / ENSGALG00000006409 / ENSGALG00000006356 / ENSGALG00000044853 / KIAA1324L / ENSGALG00000039355 / ENSGALG00000008486 / ENSGALG00000033974 / ENSGALG00000042096 / ENSGALG00000040444 / ENSGALG00000008439 / ENSGALG00000008382 / ENSGALG00000033870 / ENSGALG00000038834 / ENSGALG00000008335 / ENSGALG00000008330 / RSBN1L / ENSGALG00000008797 / C12orf50 / C12orf29 / CEP290 / ENSGALG00000033106 / EN…	96626 / 96627	Body weight (9 days) / Duodenum weight
1	14	36	55.025 ~ 55.05 Mb	ENSGALG00000006409 / ENSGALG00000006356 / ENSGALG00000044853 / KIAA1324L / ENSGALG00000039355 / ENSGALG00000008486 / ENSGALG00000033974 / ENSGALG00000042096 / ENSGALG00000040444 / ENSGALG00000008439 / ENSGALG00000008382 / ENSGALG00000033870 / ENSGALG00000038834 / ENSGALG00000008335 / ENSGALG00000008330 / RSBN1L / ENSGALG00000008797 / C12orf50 / C12orf29 / CEP290 / ENSGALG00000033106 / ENSGALG0000…	96627	Duodenum weight
1	37	38	55.55 ~ 55.625 Mb	DRAM1 / GNPTAB / ENSGALG00000006409 / ENSGALG00000006356 / ENSGALG00000044853 / KIAA1324L / ENSGALG00000039355 / ENSGALG00000008486 / ENSGALG00000033974 / ENSGALG00000042096 / ENSGALG00000040444 / ENSGALG00000008439 / ENSGALG00000008382 / ENSGALG00000033870 / ENSGALG00000038834 / ENSGALG00000008335 / ENSGALG00000008330 / RSBN1L / ENSGALG00000008797 / C12orf50 / C12orf29 / CEP290 / ENSGALG00000033…	19467	Abdominal fat percentage
1	80	42	55.675 ~ 55.8125 Mb	MYBPC1 / SPIC / PARP12 / ENSGALG00000006409 / ENSGALG00000006356 / ENSGALG00000044853 / KIAA1324L / ENSGALG00000039355 / ENSGALG00000008486 / ENSGALG00000033974 / ENSGALG00000042096 / ENSGALG00000040444 / ENSGALG00000008439 / ENSGALG00000008382 / ENSGALG00000033870 / ENSGALG00000038834 / ENSGALG00000008335 / ENSGALG00000008330 / RSBN1L / ENSGALG00000008797 / C12orf50 / C12orf29 / CEP290 / ENSGALG…
1	22	44	70.35 ~ 70.3875 Mb	ENSGALG00000046179 / ENSGALG00000006409 / ENSGALG00000006356 / ENSGALG00000044853 / KIAA1324L / ENSGALG00000039355 / ENSGALG00000008486 / ENSGALG00000033974 / ENSGALG00000042096 / ENSGALG00000040444 / ENSGALG00000008439 / ENSGALG00000008382 / ENSGALG00000033870 / ENSGALG00000038834 / ENSGALG00000008335 / ENSGALG00000008330 / RSBN1L / ENSGALG00000008797 / C12orf50 / C12orf29 / CEP290 / ENSGALG0000…	95395 / 57887	Body temperature / Eggshell strength
1	41	45	70.6 ~ 70.6625 Mb	ENSGALG00000014233 / ENSGALG00000006409 / ENSGALG00000006356 / ENSGALG00000044853 / KIAA1324L / ENSGALG00000039355 / ENSGALG00000008486 / ENSGALG00000033974 / ENSGALG00000042096 / ENSGALG00000040444 / ENSGALG00000008439 / ENSGALG00000008382 / ENSGALG00000033870 / ENSGALG00000038834 / ENSGALG00000008335 / ENSGALG00000008330 / RSBN1L / ENSGALG00000008797 / C12orf50 / C12orf29 / CEP290 / ENSGALG0000…	95395 / 57887	Body temperature / Eggshell strength
1	27	45	70.6875 ~ 70.725 Mb	ENSGALG00000006409 / ENSGALG00000006356 / ENSGALG00000044853 / KIAA1324L / ENSGALG00000039355 / ENSGALG00000008486 / ENSGALG00000033974 / ENSGALG00000042096 / ENSGALG00000040444 / ENSGALG00000008439 / ENSGALG00000008382 / ENSGALG00000033870 / ENSGALG00000038834 / ENSGALG00000008335 / ENSGALG00000008330 / RSBN1L / ENSGALG00000008797 / C12orf50 / C12orf29 / CEP290 / ENSGALG00000033106 / ENSGALG0000…	95395 / 57887	Body temperature / Eggshell strength
1	38	46	98.6 ~ 98.6625 Mb	ENSGALG00000006409 / ENSGALG00000006356 / ENSGALG00000044853 / KIAA1324L / ENSGALG00000039355 / ENSGALG00000008486 / ENSGALG00000033974 / ENSGALG00000042096 / ENSGALG00000040444 / ENSGALG00000008439 / ENSGALG00000008382 / ENSGALG00000033870 / ENSGALG00000038834 / ENSGALG00000008335 / ENSGALG00000008330 / RSBN1L / ENSGALG00000008797 / C12orf50 / C12orf29 / CEP290 / ENSGALG00000033106 / ENSGALG0000…
1	13	48	106.6375 ~ 106.6625 Mb	ENSGALG00000036556 / ENSGALG00000006409 / ENSGALG00000006356 / ENSGALG00000044853 / KIAA1324L / ENSGALG00000039355 / ENSGALG00000008486 / ENSGALG00000033974 / ENSGALG00000042096 / ENSGALG00000040444 / ENSGALG00000008439 / ENSGALG00000008382 / ENSGALG00000033870 / ENSGALG00000038834 / ENSGALG00000008335 / ENSGALG00000008330 / RSBN1L / ENSGALG00000008797 / C12orf50 / C12orf29 / CEP290 / ENSGALG0000…
1	13	49	107.025 ~ 107.05 Mb	ENSGALG00000006409 / ENSGALG00000006356 / ENSGALG00000044853 / KIAA1324L / ENSGALG00000039355 / ENSGALG00000008486 / ENSGALG00000033974 / ENSGALG00000042096 / ENSGALG00000040444 / ENSGALG00000008439 / ENSGALG00000008382 / ENSGALG00000033870 / ENSGALG00000038834 / ENSGALG00000008335 / ENSGALG00000008330 / RSBN1L / ENSGALG00000008797 / C12orf50 / C12orf29 / CEP290 / ENSGALG00000033106 / ENSGALG0000…
1	15	50	159.9125 ~ 159.9375 Mb	ENSGALG00000006409 / ENSGALG00000006356 / ENSGALG00000044853 / KIAA1324L / ENSGALG00000039355 / ENSGALG00000008486 / ENSGALG00000033974 / ENSGALG00000042096 / ENSGALG00000040444 / ENSGALG00000008439 / ENSGALG00000008382 / ENSGALG00000033870 / ENSGALG00000038834 / ENSGALG00000008335 / ENSGALG00000008330 / RSBN1L / ENSGALG00000008797 / C12orf50 / C12orf29 / CEP290 / ENSGALG00000033106 / ENSGALG0000…
1	82	50	183.5 ~ 183.625 Mb	ENSGALG00000006409 / ENSGALG00000006356 / ENSGALG00000044853 / KIAA1324L / ENSGALG00000039355 / ENSGALG00000008486 / ENSGALG00000033974 / ENSGALG00000042096 / ENSGALG00000040444 / ENSGALG00000008439 / ENSGALG00000008382 / ENSGALG00000033870 / ENSGALG00000038834 / ENSGALG00000008335 / ENSGALG00000008330 / RSBN1L / ENSGALG00000008797 / C12orf50 / C12orf29 / CEP290 / ENSGALG00000033106 / ENSGALG0000…	135878 / 64551 / 64554 / 64555	Tibia length / Feed intake / Dry matter intake / Feed intake
1	22	50	183.7875 ~ 183.825 Mb	ENSGALG00000006409 / ENSGALG00000006356 / ENSGALG00000044853 / KIAA1324L / ENSGALG00000039355 / ENSGALG00000008486 / ENSGALG00000033974 / ENSGALG00000042096 / ENSGALG00000040444 / ENSGALG00000008439 / ENSGALG00000008382 / ENSGALG00000033870 / ENSGALG00000038834 / ENSGALG00000008335 / ENSGALG00000008330 / RSBN1L / ENSGALG00000008797 / C12orf50 / C12orf29 / CEP290 / ENSGALG00000033106 / ENSGALG0000…	135878 / 64551 / 64554 / 64555 / 64552	Tibia length / Feed intake / Dry matter intake / Feed intake / Feed intake
1	39	50	183.8375 ~ 183.9 Mb	ENSGALG00000006409 / ENSGALG00000006356 / ENSGALG00000044853 / KIAA1324L / ENSGALG00000039355 / ENSGALG00000008486 / ENSGALG00000033974 / ENSGALG00000042096 / ENSGALG00000040444 / ENSGALG00000008439 / ENSGALG00000008382 / ENSGALG00000033870 / ENSGALG00000038834 / ENSGALG00000008335 / ENSGALG00000008330 / RSBN1L / ENSGALG00000008797 / C12orf50 / C12orf29 / CEP290 / ENSGALG00000033106 / ENSGALG0000…	135878 / 64551 / 64554 / 64555 / 64552	Tibia length / Feed intake / Dry matter intake / Feed intake / Feed intake
1	19	53	187.8875 ~ 187.925 Mb	ENSGALG00000017235 / ENSGALG00000044242 / ENSGALG00000006409 / ENSGALG00000006356 / ENSGALG00000044853 / KIAA1324L / ENSGALG00000039355 / ENSGALG00000008486 / ENSGALG00000033974 / ENSGALG00000042096 / ENSGALG00000040444 / ENSGALG00000008439 / ENSGALG00000008382 / ENSGALG00000033870 / ENSGALG00000038834 / ENSGALG00000008335 / ENSGALG00000008330 / RSBN1L / ENSGALG00000008797 / C12orf50 / C12orf29 /…	135878 / 64551 / 64554 / 64555 / 64552 / 64553 / 24954	Tibia length / Feed intake / Dry matter intake / Feed intake / Feed intake / Feed intake / Albumen height
2	13	1	20.8125 ~ 20.8375 Mb	ENSGALG00000008954	127112 / 171246	Feather-crested head / Fear-tonic immobility duration
2	13	1	25.4625 ~ 25.4875 Mb	ENSGALG00000008954	127112 / 96617 / 157164	Feather-crested head / pH of digestive tract contents / Breast muscle pH
2	14	1	25.525 ~ 25.55 Mb	ENSGALG00000008954	127112 / 96617 / 157164	Feather-crested head / pH of digestive tract contents / Breast muscle pH
2	28	1	25.5625 ~ 25.6125 Mb	ENSGALG00000008954	127112 / 96617 / 157164	Feather-crested head / pH of digestive tract contents / Breast muscle pH
2	13	1	25.7375 ~ 25.7625 Mb	ENSGALG00000008954	127112 / 96617 / 157164	Feather-crested head / pH of digestive tract contents / Breast muscle pH
2	12	1	25.7875 ~ 25.8125 Mb	ENSGALG00000008954	127112 / 96617 / 157164	Feather-crested head / pH of digestive tract contents / Breast muscle pH
2	12	1	25.8625 ~ 25.8875 Mb	ENSGALG00000008954	127112 / 96617 / 157164	Feather-crested head / pH of digestive tract contents / Breast muscle pH
2	47	2	25.925 ~ 26.0125 Mb	ENSGALG00000008954 / ENSGALG00000043637	127112 / 96617 / 157164	Feather-crested head / pH of digestive tract contents / Breast muscle pH
2	12	3	26.0625 ~ 26.0875 Mb	ENSGALG00000025999 / ENSGALG00000008954 / ENSGALG00000043637	127112 / 96617 / 157164	Feather-crested head / pH of digestive tract contents / Breast muscle pH
2	13	3	26.1 ~ 26.125 Mb	ENSGALG00000008954 / ENSGALG00000043637 / ENSGALG00000025999	127112 / 96617 / 157164	Feather-crested head / pH of digestive tract contents / Breast muscle pH
2	27	3	26.1375 ~ 26.1875 Mb	ENSGALG00000008954 / ENSGALG00000043637 / ENSGALG00000025999	127112 / 96617 / 157164	Feather-crested head / pH of digestive tract contents / Breast muscle pH
2	12	4	26.3375 ~ 26.3625 Mb	ENSGALG00000008954 / ENSGALG00000043637 / ENSGALG00000025999 / ENSGALG00000038041	127112 / 96617 / 157164	Feather-crested head / pH of digestive tract contents / Breast muscle pH
2	20	5	26.5125 ~ 26.55 Mb	THSD7A / ENSGALG00000008954 / ENSGALG00000043637 / ENSGALG00000025999 / ENSGALG00000038041	127112 / 96617 / 157164	Feather-crested head / pH of digestive tract contents / Breast muscle pH
2	17	5	26.6375 ~ 26.675 Mb	ENSGALG00000008954 / ENSGALG00000043637 / ENSGALG00000025999 / ENSGALG00000038041 / THSD7A	127112 / 96617 / 157164	Feather-crested head / pH of digestive tract contents / Breast muscle pH
2	12	7	26.8125 ~ 26.8375 Mb	ENSGALG00000008954 / ENSGALG00000043637 / ENSGALG00000025999 / ENSGALG00000038041 / THSD7A / ENSGALG00000035140 / ENSGALG00000010722	127112 / 96617 / 157164	Feather-crested head / pH of digestive tract contents / Breast muscle pH
2	103	8	26.9375 ~ 27.125 Mb	ENSGALG00000008954 / ENSGALG00000043637 / ENSGALG00000025999 / ENSGALG00000038041 / THSD7A / ENSGALG00000035140 / ENSGALG00000010722 / ENSGALG00000010770	127112 / 96617 / 157164	Feather-crested head / pH of digestive tract contents / Breast muscle pH
2	21	9	27.75 ~ 27.7875 Mb	DGKB / ENSGALG00000008954 / ENSGALG00000043637 / ENSGALG00000025999 / ENSGALG00000038041 / THSD7A / ENSGALG00000035140 / ENSGALG00000010722 / ENSGALG00000010770	101189 / 127112 / 96617 / 157164	Thymus weight / Feather-crested head / pH of digestive tract contents / Breast muscle pH
2	24	10	28.075 ~ 28.125 Mb	AGMO / ENSGALG00000008954 / ENSGALG00000043637 / ENSGALG00000025999 / ENSGALG00000038041 / THSD7A / ENSGALG00000035140 / ENSGALG00000010722 / ENSGALG00000010770 / DGKB	127112 / 96617 / 157164	Feather-crested head / pH of digestive tract contents / Breast muscle pH
2	17	11	28.2625 ~ 28.3 Mb	ENSGALG00000008954 / ENSGALG00000043637 / ENSGALG00000025999 / ENSGALG00000038041 / THSD7A / ENSGALG00000035140 / ENSGALG00000010722 / ENSGALG00000010770 / DGKB / AGMO / ENSGALG00000010794	127112 / 96617 / 157164	Feather-crested head / pH of digestive tract contents / Breast muscle pH
2	14	11	28.3375 ~ 28.3625 Mb	ENSGALG00000008954 / ENSGALG00000043637 / ENSGALG00000025999 / ENSGALG00000038041 / THSD7A / ENSGALG00000035140 / ENSGALG00000010722 / ENSGALG00000010770 / DGKB / AGMO / ENSGALG00000010794	127112 / 96617 / 157164	Feather-crested head / pH of digestive tract contents / Breast muscle pH
2	17	11	28.375 ~ 28.4125 Mb	ENSGALG00000008954 / ENSGALG00000043637 / ENSGALG00000025999 / ENSGALG00000038041 / THSD7A / ENSGALG00000035140 / ENSGALG00000010722 / ENSGALG00000010770 / DGKB / AGMO / ENSGALG00000010794	127112 / 96617 / 157164	Feather-crested head / pH of digestive tract contents / Breast muscle pH
2	19	13	28.4625 ~ 28.5 Mb	ENSGALG00000036836 / ENSGALG00000008954 / ENSGALG00000043637 / ENSGALG00000025999 / ENSGALG00000038041 / THSD7A / ENSGALG00000035140 / ENSGALG00000010722 / ENSGALG00000010770 / DGKB / AGMO / ENSGALG00000010794 / ISPD	127112 / 96617 / 157164	Feather-crested head / pH of digestive tract contents / Breast muscle pH
2	32	15	28.5125 ~ 28.575 Mb	ENSGALG00000010803 / ENSGALG00000010804 / ENSGALG00000008954 / ENSGALG00000043637 / ENSGALG00000025999 / ENSGALG00000038041 / THSD7A / ENSGALG00000035140 / ENSGALG00000010722 / ENSGALG00000010770 / DGKB / AGMO / ENSGALG00000010794 / ISPD / ENSGALG00000036836	127112 / 96617 / 157164	Feather-crested head / pH of digestive tract contents / Breast muscle pH
2	33	18	28.5875 ~ 28.65 Mb	ENSGALG00000010809 / ENSGALG00000027240 / AGR2 / ENSGALG00000008954 / ENSGALG00000043637 / ENSGALG00000025999 / ENSGALG00000038041 / THSD7A / ENSGALG00000035140 / ENSGALG00000010722 / ENSGALG00000010770 / DGKB / AGMO / ENSGALG00000010794 / ISPD / ENSGALG00000036836 / ENSGALG00000010803 / ENSGALG00000010804	127112 / 96617 / 157164	Feather-crested head / pH of digestive tract contents / Breast muscle pH
2	38	18	28.775 ~ 28.85 Mb	ENSGALG00000008954 / ENSGALG00000043637 / ENSGALG00000025999 / ENSGALG00000038041 / THSD7A / ENSGALG00000035140 / ENSGALG00000010722 / ENSGALG00000010770 / DGKB / AGMO / ENSGALG00000010794 / ISPD / ENSGALG00000036836 / ENSGALG00000010803 / ENSGALG00000010804 / ENSGALG00000010809 / ENSGALG00000027240 / AGR2	127112 / 96617 / 157164 / 127117	Feather-crested head / pH of digestive tract contents / Breast muscle pH / Wattles weight
2	13	19	28.925 ~ 28.95 Mb	ENSGALG00000008954 / ENSGALG00000043637 / ENSGALG00000025999 / ENSGALG00000038041 / THSD7A / ENSGALG00000035140 / ENSGALG00000010722 / ENSGALG00000010770 / DGKB / AGMO / ENSGALG00000010794 / ISPD / ENSGALG00000036836 / ENSGALG00000010803 / ENSGALG00000010804 / ENSGALG00000010809 / ENSGALG00000027240 / AGR2 / ENSGALG00000010836	127112 / 96617 / 157164 / 127117	Feather-crested head / pH of digestive tract contents / Breast muscle pH / Wattles weight
2	32	19	28.975 ~ 29.0375 Mb	ENSGALG00000008954 / ENSGALG00000043637 / ENSGALG00000025999 / ENSGALG00000038041 / THSD7A / ENSGALG00000035140 / ENSGALG00000010722 / ENSGALG00000010770 / DGKB / AGMO / ENSGALG00000010794 / ISPD / ENSGALG00000036836 / ENSGALG00000010803 / ENSGALG00000010804 / ENSGALG00000010809 / ENSGALG00000027240 / AGR2 / ENSGALG00000010836	127112 / 96617 / 157164 / 127117	Feather-crested head / pH of digestive tract contents / Breast muscle pH / Wattles weight
2	29	20	29.075 ~ 29.1375 Mb	ENSGALG00000010840 / ENSGALG00000008954 / ENSGALG00000043637 / ENSGALG00000025999 / ENSGALG00000038041 / THSD7A / ENSGALG00000035140 / ENSGALG00000010722 / ENSGALG00000010770 / DGKB / AGMO / ENSGALG00000010794 / ISPD / ENSGALG00000036836 / ENSGALG00000010803 / ENSGALG00000010804 / ENSGALG00000010809 / ENSGALG00000027240 / AGR2 / ENSGALG00000010836	127112 / 96617 / 157164 / 127117	Feather-crested head / pH of digestive tract contents / Breast muscle pH / Wattles weight
2	14	20	29.15 ~ 29.175 Mb	ENSGALG00000008954 / ENSGALG00000043637 / ENSGALG00000025999 / ENSGALG00000038041 / THSD7A / ENSGALG00000035140 / ENSGALG00000010722 / ENSGALG00000010770 / DGKB / AGMO / ENSGALG00000010794 / ISPD / ENSGALG00000036836 / ENSGALG00000010803 / ENSGALG00000010804 / ENSGALG00000010809 / ENSGALG00000027240 / AGR2 / ENSGALG00000010836 / ENSGALG00000010840	127112 / 96617 / 157164 / 127117	Feather-crested head / pH of digestive tract contents / Breast muscle pH / Wattles weight
2	39	20	29.2125 ~ 29.2875 Mb	ENSGALG00000008954 / ENSGALG00000043637 / ENSGALG00000025999 / ENSGALG00000038041 / THSD7A / ENSGALG00000035140 / ENSGALG00000010722 / ENSGALG00000010770 / DGKB / AGMO / ENSGALG00000010794 / ISPD / ENSGALG00000036836 / ENSGALG00000010803 / ENSGALG00000010804 / ENSGALG00000010809 / ENSGALG00000027240 / AGR2 / ENSGALG00000010836 / ENSGALG00000010840	127112 / 96617 / 157164 / 127117	Feather-crested head / pH of digestive tract contents / Breast muscle pH / Wattles weight
2	13	21	30.8375 ~ 30.8625 Mb	ENSGALG00000008954 / ENSGALG00000043637 / ENSGALG00000025999 / ENSGALG00000038041 / THSD7A / ENSGALG00000035140 / ENSGALG00000010722 / ENSGALG00000010770 / DGKB / AGMO / ENSGALG00000010794 / ISPD / ENSGALG00000036836 / ENSGALG00000010803 / ENSGALG00000010804 / ENSGALG00000010809 / ENSGALG00000027240 / AGR2 / ENSGALG00000010836 / ENSGALG00000010840 / ENSGALG00000010854	127112 / 157164 / 127117	Feather-crested head / Breast muscle pH / Wattles weight
2	16	22	57.7625 ~ 57.8 Mb	ENSGALG00000008954 / ENSGALG00000043637 / ENSGALG00000025999 / ENSGALG00000038041 / THSD7A / ENSGALG00000035140 / ENSGALG00000010722 / ENSGALG00000010770 / DGKB / AGMO / ENSGALG00000010794 / ISPD / ENSGALG00000036836 / ENSGALG00000010803 / ENSGALG00000010804 / ENSGALG00000010809 / ENSGALG00000027240 / AGR2 / ENSGALG00000010836 / ENSGALG00000010840 / ENSGALG00000010854 / RAPGEF5	127112 / 127117	Feather-crested head / Wattles weight
2	37	22	57.825 ~ 57.8875 Mb	ENSGALG00000008954 / ENSGALG00000043637 / ENSGALG00000025999 / ENSGALG00000038041 / THSD7A / ENSGALG00000035140 / ENSGALG00000010722 / ENSGALG00000010770 / DGKB / AGMO / ENSGALG00000010794 / ISPD / ENSGALG00000036836 / ENSGALG00000010803 / ENSGALG00000010804 / ENSGALG00000010809 / ENSGALG00000027240 / AGR2 / ENSGALG00000010836 / ENSGALG00000010840 / ENSGALG00000010854 / RAPGEF5	127112 / 127117	Feather-crested head / Wattles weight
2	12	22	93.2125 ~ 93.2375 Mb	ENSGALG00000008954 / ENSGALG00000043637 / ENSGALG00000025999 / ENSGALG00000038041 / THSD7A / ENSGALG00000035140 / ENSGALG00000010722 / ENSGALG00000010770 / DGKB / AGMO / ENSGALG00000010794 / ISPD / ENSGALG00000036836 / ENSGALG00000010803 / ENSGALG00000010804 / ENSGALG00000010809 / ENSGALG00000027240 / AGR2 / ENSGALG00000010836 / ENSGALG00000010840 / ENSGALG00000010854 / RAPGEF5	127112 / 127117 / 157210	Feather-crested head / Wattles weight / Breast muscle pH
2	26	22	93.2875 ~ 93.3375 Mb	ENSGALG00000008954 / ENSGALG00000043637 / ENSGALG00000025999 / ENSGALG00000038041 / THSD7A / ENSGALG00000035140 / ENSGALG00000010722 / ENSGALG00000010770 / DGKB / AGMO / ENSGALG00000010794 / ISPD / ENSGALG00000036836 / ENSGALG00000010803 / ENSGALG00000010804 / ENSGALG00000010809 / ENSGALG00000027240 / AGR2 / ENSGALG00000010836 / ENSGALG00000010840 / ENSGALG00000010854 / RAPGEF5	127112 / 127117 / 157210	Feather-crested head / Wattles weight / Breast muscle pH
2	12	24	97.525 ~ 97.55 Mb	IMPA2 / ENSGALG00000039075 / ENSGALG00000008954 / ENSGALG00000043637 / ENSGALG00000025999 / ENSGALG00000038041 / THSD7A / ENSGALG00000035140 / ENSGALG00000010722 / ENSGALG00000010770 / DGKB / AGMO / ENSGALG00000010794 / ISPD / ENSGALG00000036836 / ENSGALG00000010803 / ENSGALG00000010804 / ENSGALG00000010809 / ENSGALG00000027240 / AGR2 / ENSGALG00000010836 / ENSGALG00000010840 / ENSGALG00000010854…	127112 / 127117	Feather-crested head / Wattles weight
2	12	25	141.425 ~ 141.45 Mb	ENSGALG00000008954 / ENSGALG00000043637 / ENSGALG00000025999 / ENSGALG00000038041 / THSD7A / ENSGALG00000035140 / ENSGALG00000010722 / ENSGALG00000010770 / DGKB / AGMO / ENSGALG00000010794 / ISPD / ENSGALG00000036836 / ENSGALG00000010803 / ENSGALG00000010804 / ENSGALG00000010809 / ENSGALG00000027240 / AGR2 / ENSGALG00000010836 / ENSGALG00000010840 / ENSGALG00000010854 / RAPGEF5 / IMPA2 / ENSGALG0…	127117	Wattles weight
2	17	26	141.8125 ~ 141.85 Mb	ENSGALG00000008954 / ENSGALG00000043637 / ENSGALG00000025999 / ENSGALG00000038041 / THSD7A / ENSGALG00000035140 / ENSGALG00000010722 / ENSGALG00000010770 / DGKB / AGMO / ENSGALG00000010794 / ISPD / ENSGALG00000036836 / ENSGALG00000010803 / ENSGALG00000010804 / ENSGALG00000010809 / ENSGALG00000027240 / AGR2 / ENSGALG00000010836 / ENSGALG00000010840 / ENSGALG00000010854 / RAPGEF5 / IMPA2 / ENSGALG0…	127117	Wattles weight
3	15	0	28.4625 ~ 28.4875 Mb		96631 / 127114	Jejunum length / Comb weight
3	13	2	28.8875 ~ 28.9125 Mb	ENSGALG00000029553 / ENSGALG00000036544	96631 / 127114	Jejunum length / Comb weight
3	52	3	29.7875 ~ 29.875 Mb	ENSGALG00000029553 / ENSGALG00000036544 / DAAM2	96631 / 127114	Jejunum length / Comb weight
3	51	4	36.825 ~ 36.925 Mb	ENSGALG00000029553 / ENSGALG00000036544 / DAAM2 / ZFAND3	127114	Comb weight
3	17	4	36.9625 ~ 37 Mb	ENSGALG00000029553 / ENSGALG00000036544 / DAAM2 / ZFAND3	127114	Comb weight
4	33	0	7.2125 ~ 7.275 Mb
4	12	0	7.525 ~ 7.55 Mb
4	13	0	7.575 ~ 7.6 Mb
4	31	0	42.9875 ~ 43.0375 Mb		96634	Ileum weight
4	77	1	43.375 ~ 43.5125 Mb	ENSGALG00000030588	179271 / 179272 / 179273 / 96634	Pullorum disease susceptibility / Pullorum disease susceptibility / Pullorum disease susceptibility / Ileum weight
4	84	2	57.9875 ~ 58.1375 Mb	ENSGALG00000030588 / GALNT7
4	35	3	72.7625 ~ 72.825 Mb	ENSGALG00000034447 / ENSGALG00000030588 / GALNT7	15308 / 15312 / 15318 / 177580 / 177597 / 170430 / 170436 / 170437	Body weight (77 days) / Body weight (84 days) / Average daily gain / Gizzard weight / Intestine length / Heart weight / Gizzard weight / Gizzard weight
4	12	3	73.025 ~ 73.05 Mb	ENSGALG00000030588 / GALNT7 / ENSGALG00000034447	15307 / 15311 / 15317 / 170430 / 170436 / 170437 / 177598	Body weight (77 days) / Body weight (84 days) / Average daily gain / Heart weight / Gizzard weight / Gizzard weight / Intestine length
4	20	3	73.0625 ~ 73.1 Mb	ENSGALG00000030588 / GALNT7 / ENSGALG00000034447	170430 / 170436 / 170437 / 177598	Heart weight / Gizzard weight / Gizzard weight / Intestine length
5	21	0	11.0125 ~ 11.05 Mb		157175	Breast muscle pH
5	21	4	25 ~ 25.0375 Mb	ENSGALG00000008653 / ENSGALG00000030172 / ENSGALG00000025949 / ENSGALG00000033055
6	46	0	10.1875 ~ 10.25 Mb		139504 / 139531 / 139537 / 139543 / 139589 / 139661 / 139712 / 139709 / 139733 / 139743 / 139760 / 139761 / 139781 / 139786 / 139402 / 139404 / 139406 / 139432 / 139433 / 139434 / 140419 / 140425 / 137239 / 137240 / 135879 / 135882 / 135883 / 147744 / 147745	Feed conversion ratio / Feed conversion ratio / Feed conversion ratio / Feed conversion ratio / Feed conversion ratio / Feed conversion ratio / Feed conversion ratio / Feed conversion ratio / Feed conversion ratio / Feed conversion ratio / Feed conversion ratio / Feed conversion ratio / Feed conversion ratio / Feed conversion ratio / Feed conversion ratio / Feed conversion ratio / Feed conversion…
6	24	1	12.375 ~ 12.4125 Mb	PRKG1	135879 / 135882 / 147744 / 147745	Tibia bone mineral content / Tibia volume / Ovary weight / Ovary percentage
7	32	0	5.35 ~ 5.4 Mb		147742 / 127115	Ovary weight / Comb weight
7	52	1	6.3 ~ 6.3875 Mb	AGAP1	137366 / 137365 / 147742 / 127115	Receiving feather pecking / Receiving feather pecking / Ovary weight / Comb weight
7	25	3	10.05 ~ 10.0875 Mb	ENSGALG00000030789 / AGAP1 / ENSGALG00000004288	147742 / 127115	Ovary weight / Comb weight
7	23	5	19.725 ~ 19.7625 Mb	SCN1A / AGAP1 / ENSGALG00000004288 / ENSGALG00000030789 / ENSGALG00000007996	147742 / 127115 / 37930 / 71125	Ovary weight / Comb weight / Comb shape / Abdominal fat percentage
7	15	6	20.5875 ~ 20.6125 Mb	AGAP1 / ENSGALG00000004288 / ENSGALG00000030789 / ENSGALG00000007996 / SCN1A / TTC21B	147742 / 127115 / 37930 / 71125	Ovary weight / Comb weight / Comb shape / Abdominal fat percentage
8	36	2	7 ~ 7.05 Mb	COP1 / ENSGALG00000025585	127123 / 147743	Feathered feet / Ovary percentage
8	90	9	7.0625 ~ 7.2 Mb	ENSGALG00000004526 / ENSGALG00000041805 / KIAA0040 / TNN / ENSGALG00000030028 / CACYBP / ENSGALG00000035154 / COP1 / ENSGALG00000025585	127123 / 147743	Feathered feet / Ovary percentage
8	30	17	7.4375 ~ 7.4875 Mb	ENSGALG00000025527 / ENSGALG00000025627 / ENSGALG00000025668 / ENSGALG00000004607 / ENSGALG00000004614 / ENSGALG00000025287 / ENSGALG00000031484 / COP1 / ENSGALG00000025585 / ENSGALG00000004526 / ENSGALG00000041805 / KIAA0040 / TNN / ENSGALG00000030028 / CACYBP / ENSGALG00000035154 / ENSGALG00000004578	127123 / 147743 / 157180	Feathered feet / Ovary percentage / Breast muscle pH
9	18	0	9.375 ~ 9.4 Mb		127118	Wattles weight
9	46	1	20.8625 ~ 20.9125 Mb	COL4A3	135706 / 127118 / 157186	Body weight (hatch) / Wattles weight / Breast muscle pH
10	35	0	9.5625 ~ 9.6 Mb		171251	Fear-tonic immobility duration
10	37	0	9.6125 ~ 9.65 Mb		171251	Fear-tonic immobility duration
10	26	0	9.7 ~ 9.725 Mb		171251	Fear-tonic immobility duration
10	39	3	10.6375 ~ 10.675 Mb	SPATA5L1 / C15orf48 / ENSGALG00000021910	130270 / 171251	Testes percentage / Fear-tonic immobility duration
11	19	1	1.5625 ~ 1.5875 Mb	CMTR2	64559	Feed intake
11	84	7	1.85 ~ 1.975 Mb	PDPR / ENSGALG00000039818 / ENSGALG00000002755 / ENSGALG00000036234 / MLKL / FA2H / CMTR2	64559	Feed intake
11	159	24	2.025 ~ 2.2625 Mb	LDHD / ENSGALG00000000038 / ENSGALG00000046107 / BCAR1 / ENSGALG00000002853 / ENSGALG00000002861 / SLC12A3 / ENSGALG00000018260 / ENSGALG00000003010 / ENSGALG00000030954 / ENSGALG00000028451 / ENSGALG00000014616 / ENSGALG00000042415 / ENSGALG00000003071 / ENSGALG00000003084 / AMFR / CMTR2 / PDPR / ENSGALG00000039818 / ENSGALG00000002755 / ENSGALG00000036234 / MLKL / FA2H / ENSGALG00000002798	64559	Feed intake
11	51	24	4.3 ~ 4.375 Mb	CMTR2 / PDPR / ENSGALG00000039818 / ENSGALG00000002755 / ENSGALG00000036234 / MLKL / FA2H / ENSGALG00000002798 / LDHD / ENSGALG00000000038 / ENSGALG00000046107 / BCAR1 / ENSGALG00000002853 / ENSGALG00000002861 / SLC12A3 / ENSGALG00000018260 / ENSGALG00000003010 / ENSGALG00000030954 / ENSGALG00000028451 / ENSGALG00000014616 / ENSGALG00000042415 / ENSGALG00000003071 / ENSGALG00000003084 / AMFR	64559	Feed intake
11	33	25	18.175 ~ 18.225 Mb	ENSGALG00000005845 / CMTR2 / PDPR / ENSGALG00000039818 / ENSGALG00000002755 / ENSGALG00000036234 / MLKL / FA2H / ENSGALG00000002798 / LDHD / ENSGALG00000000038 / ENSGALG00000046107 / BCAR1 / ENSGALG00000002853 / ENSGALG00000002861 / SLC12A3 / ENSGALG00000018260 / ENSGALG00000003010 / ENSGALG00000030954 / ENSGALG00000028451 / ENSGALG00000014616 / ENSGALG00000042415 / ENSGALG00000003071 / ENSGALG00…
11	18	26	18.3125 ~ 18.3375 Mb	CMTR2 / PDPR / ENSGALG00000039818 / ENSGALG00000002755 / ENSGALG00000036234 / MLKL / FA2H / ENSGALG00000002798 / LDHD / ENSGALG00000000038 / ENSGALG00000046107 / BCAR1 / ENSGALG00000002853 / ENSGALG00000002861 / SLC12A3 / ENSGALG00000018260 / ENSGALG00000003010 / ENSGALG00000030954 / ENSGALG00000028451 / ENSGALG00000014616 / ENSGALG00000042415 / ENSGALG00000003071 / ENSGALG00000003084 / AMFR / EN…
11	42	28	18.35 ~ 18.4 Mb	ENSGALG00000005872 / ENSGALG00000042565 / CMTR2 / PDPR / ENSGALG00000039818 / ENSGALG00000002755 / ENSGALG00000036234 / MLKL / FA2H / ENSGALG00000002798 / LDHD / ENSGALG00000000038 / ENSGALG00000046107 / BCAR1 / ENSGALG00000002853 / ENSGALG00000002861 / SLC12A3 / ENSGALG00000018260 / ENSGALG00000003010 / ENSGALG00000030954 / ENSGALG00000028451 / ENSGALG00000014616 / ENSGALG00000042415 / ENSGALG00…
12	13	0	19.025 ~ 19.05 Mb
13	12	1	2.8875 ~ 2.9125 Mb	ENSGALG00000002229	135709 / 157215	Shank length / Breast muscle pH
13	20	3	16.9 ~ 16.925 Mb	ENSGALG00000039872 / ENSGALG00000035707 / ENSGALG00000002229	96643 / 64562	Breast muscle weight / Feed conversion ratio
14	29	0	10.1125 ~ 10.1375 Mb		127121 / 167276 / 167281 / 166757	Wattles length / Body weight (36 days) / Body weight / Body weight (21 days)
14	121	2	10.25 ~ 10.3875 Mb	ENSGALG00000045589 / ABAT	127121 / 167276 / 167281 / 166757	Wattles length / Body weight (36 days) / Body weight / Body weight (21 days)
14	151	2	10.75 ~ 10.925 Mb	ABAT / ENSGALG00000045589	127121 / 167276 / 167281 / 166757	Wattles length / Body weight (36 days) / Body weight / Body weight (21 days)
14	225	3	10.975 ~ 11.2125 Mb	RBFOX1 / ABAT / ENSGALG00000045589	127121 / 167276 / 167281 / 166757	Wattles length / Body weight (36 days) / Body weight / Body weight (21 days)
14	61	3	11.3375 ~ 11.4125 Mb	ABAT / ENSGALG00000045589 / RBFOX1	127121 / 167276 / 167281 / 166757	Wattles length / Body weight (36 days) / Body weight / Body weight (21 days)
14	41	3	11.4375 ~ 11.475 Mb	ABAT / ENSGALG00000045589 / RBFOX1	127121 / 167276 / 167281 / 166757	Wattles length / Body weight (36 days) / Body weight / Body weight (21 days)
15	29	0	2.475 ~ 2.5125 Mb
15	38	0	2.5875 ~ 2.625 Mb
15	35	2	3.8 ~ 3.8375 Mb	SLC15A4 / ENSGALG00000002336
15	31	7	5.0625 ~ 5.1 Mb	ENSGALG00000003392 / ENSGALG00000034919 / ENSGALG00000025202 / ENSGALG00000029390 / ENSGALG00000002336 / SLC15A4 / ENSGALG00000002714	139360 / 139460 / 139489 / 139497	Feed conversion ratio / Feed conversion ratio / Feed conversion ratio / Feed conversion ratio
15	22	11	5.3 ~ 5.325 Mb	ENSGALG00000031511 / ENSGALG00000003795 / GPN3 / ENSGALG00000002336 / SLC15A4 / ENSGALG00000002714 / ENSGALG00000003392 / ENSGALG00000034919 / ENSGALG00000025202 / ENSGALG00000029390 / MPHOSPH9
15	94	15	5.4875 ~ 5.5875 Mb	ENSGALG00000040131 / ENSGALG00000004179 / ENSGALG00000004190 / ENSGALG00000002336 / SLC15A4 / ENSGALG00000002714 / ENSGALG00000003392 / ENSGALG00000034919 / ENSGALG00000025202 / ENSGALG00000029390 / MPHOSPH9 / ENSGALG00000031511 / ENSGALG00000003795 / GPN3 / ENSGALG00000003820	157200	Breast muscle pH
18	46	0	6.1875 ~ 6.225 Mb		126817 / 96653 / 177590	Antibody titer to MDV / Breast muscle weight / Gizzard percentage
20	21	0	6.1375 ~ 6.1625 Mb
20	47	1	6.1875 ~ 6.25 Mb	SULF2
25	85	9	0.975 ~ 1.0125 Mb	ENSGALG00000028706 / ENSGALG00000024141 / ENSGALG00000039987 / ENSGALG00000028843 / ENSGALG00000040425 / ENSGALG00000045923 / ENSGALG00000045397 / ENSGALG00000037114 / ENSGALG00000030308	127116 / 127119	Comb weight / Wattles weight
28	48	6	4.05 ~ 4.1125 Mb	ENSGALG00000035825 / ARRDC2 / TEX45 / ENSGALG00000043756 / ENSGALG00000027696 / ENSGALG00000042924	127113	Feather-crested head
